# Supplementary material for: Bis(triethyl­ammonium) bis­(μ-pyrazine-2,3-dithiol­ato)bis­(pyrazine-2,3-dithio­lato)diferrate(III) methanol disolvate
Source: Acta Crystallogr Sect E Struct Rep Online. 2008 Dec 17;65(Pt 1):m77–8. doi: 10.1107/S1600536808041949 (PMC2967914; doi:10.1107/S1600536808041949)
Supplement: Supplementary file 1 [file e-65-00m77-sup1.cif]

##############################################################################
###                                                                        ###
###        Electronic paper (Acta Crystallographica Section E)             ###
###                                                                        ###
##############################################################################
#                                                                            #
# This CIF contains the data in a paper accepted for publication in Acta     #
# Crystallographica Section E. It conforms to the requirements of Notes      #
# for Authors for Section E, and has been peer reviewed under the auspices   #
# of the IUCr Commission on Journals.                                        #
#                                                                            #
# Full details of the Crystallographic Information File format               #
# are given in the paper "The Crystallographic Information File (CIF):       #
# a New Standard Archive File for Crystallography" by S. R. Hall, F. H.      #
# Allen and I. D. Brown [Acta Cryst. (1991), A47, 655-685].                  #
#                                                                            #
# The current version of the core CIF dictionary is obtainable from          #
# ftp://ftp.iucr.org/pub/cif_core.dic. The current version number is 2.4.    #
#                                                                            #
# Software is freely available for graphical display of the structure(s) in  #
# this CIF.  For information consult the CIF home page http://www.iucr.org/  #
# cif/home.html                                                              #
#                                                                            #
# This file may be used for bona fide research purposes within the           #
# scientific community so long as proper attribution is given to the journal # 
# article from which it was obtained.                                        #
#                                                                            #
##############################################################################
                                             
data_global
_audit_creation_method
                  'from SHELXL97 and KenX, based on form.cif supplied from IUCr'
_journal_date_recd_electronic     2008-12-01
_journal_date_accepted     2008-12-10
_journal_name_full     'Acta Crystallographica, Section E'
_journal_year     2009
_journal_volume     65
_journal_issue      1
_journal_page_first     m77
_journal_page_last     m78
_journal_paper_category     QM
_journal_coeditor_code     LH2741
_publ_contact_author_name     'Ken Sakai'
_publ_contact_author_address
;
    Department of Chemistry
    Faculty of Science
    Kyushu University
    Hakozaki 6-10-1, Higashi-ku
    Fukuoka 812-8581, Japan
;
_publ_contact_author_email     ksakai@chem.kyushu-univ.jp
_publ_contact_author_fax     '+81926422596'
_publ_contact_author_phone     '+81926422596'
_publ_section_title
;
Bis(triethylammonium)
bis(\m-pyrazine-2,3-dithiolato)bis(pyrazine-2,3-dithiolato)diferrate(III)
methanol disolvate
;
loop_
    _publ_author_name
    _publ_author_address
    'Yamaguchi, Toshiki'
;
    Department of Chemistry
    Faculty of Science
    Kyushu University
    Hakozaki 6-10-1, Higashi-ku
    Fukuoka 812-8581, Japan
;
    'Masaoka, Shigeyuki'
;
    Department of Chemistry
    Faculty of Science
    Kyushu University
    Hakozaki 6-10-1, Higashi-ku
    Fukuoka 812-8581, Japan
;
    'Sakai, Ken'
;
    Department of Chemistry
    Faculty of Science
    Kyushu University
    Hakozaki 6-10-1, Higashi-ku
    Fukuoka 812-8581, Japan
;
data_I
_chemical_name_systematic
;
Bis(triethylammonium)
bis(\m-pyrazine-2,3-dithiolato)bis(pyrazine-2,3-dithiolato)diferrate(III)
methanol disolvate
;
_chemical_name_common     ?
_chemical_formula_moiety     '2(C6 H16 N +), C16 H8 Fe2 N8 S8 2-, 2(C H4 O)'
_chemical_formula_sum     'C30 H48 Fe2 N10 O2 S8'
_chemical_formula_structural     'C30 H48 Fe2 N10 O2 S8'
_chemical_formula_analytical     'C30 H48 Fe2 N10 O2 S8'
_chemical_formula_iupac     '(C6 H16 N)2 [Fe2 (C4 H2 N2 S2)4], 2C H4 O'
_chemical_formula_weight     949.04
_symmetry_cell_setting     'Monoclinic'
_symmetry_space_group_name_H-M     'P 21/n'
_symmetry_space_group_name_Hall     '-P 2yn'
loop_
    _symmetry_equiv_pos_as_xyz
    'x, y, z'
    '-x+1/2, y+1/2, -z+1/2'
    '-x, -y, -z'
    'x-1/2, -y-1/2, z-1/2'
_cell_length_a     14.2375(15)
_cell_length_b     7.9500(8)
_cell_length_c     17.7456(18)
_cell_angle_alpha     90.00
_cell_angle_beta     95.2930(10)
_cell_angle_gamma     90.00
_cell_volume     2000.0(4)
_cell_formula_units_Z     2
_cell_measurement_reflns_used     7956
_cell_measurement_theta_min     2.31
_cell_measurement_theta_max     27.50
_cell_measurement_temperature     100(2)
_exptl_crystal_description     'needles'
_exptl_crystal_colour     'black'
_exptl_crystal_size_max     0.33
_exptl_crystal_size_mid     0.18
_exptl_crystal_size_min     0.16
_exptl_crystal_size_rad     ?
_exptl_crystal_density_diffrn     1.576
_exptl_crystal_density_meas     ?
_exptl_crystal_density_method     'not measured'
_exptl_crystal_F_000     988
_exptl_absorpt_coefficient_mu     1.187
_exptl_absorpt_correction_type     multi-scan
_exptl_absorpt_process_details     '(SADABS; Sheldrick, 1996)'
_exptl_absorpt_correction_T_min     0.6954
_exptl_absorpt_correction_T_max     0.8309
_exptl_special_details
;
The first 50 frames were rescanned at the end of data collection to evaluate any
possible decay phenomenon. Since it was judged to be negligible, no decay
correction was applied to the data.
;
_diffrn_ambient_temperature     100(2)
_diffrn_radiation_type     MoK\a
_diffrn_radiation_wavelength     0.71073
_diffrn_radiation_source     'rotating anode with a mirror focusing unit'
_diffrn_radiation_monochromator     graphite
_diffrn_measurement_device     'Bruker SMART APEX CCD-detector'
_diffrn_measurement_method     '\f and \w'
_diffrn_detector_area_resol_mean     ?
_diffrn_reflns_number     10059
_diffrn_reflns_av_R_equivalents     0.0125
_diffrn_reflns_av_sigmaI/netI     0.0147
_diffrn_reflns_theta_min     2.31
_diffrn_reflns_theta_max     26.37
_diffrn_reflns_theta_full     26.37
_diffrn_measured_fraction_theta_max     0.991
_diffrn_measured_fraction_theta_full     0.991
_diffrn_reflns_limit_h_min     -16
_diffrn_reflns_limit_h_max     17
_diffrn_reflns_limit_k_min     -9
_diffrn_reflns_limit_k_max     9
_diffrn_reflns_limit_l_min     -22
_diffrn_reflns_limit_l_max     14
_diffrn_standards_number     NONE
_diffrn_standards_interval_count     ?
_diffrn_standards_interval_time     ?
_diffrn_standards_decay_%     0
_refine_special_details
;
Refinement of <i>F</i>^2^ against ALL reflections. The weighted <i>R</i>-factor
<i>wR</i> and goodness of fit <i>S</i> are based on <i>F</i>^2^, conventional
<i>R</i>-factors <i>R</i> are based on <i>F</i>, with <i>F</i> set to zero for
negative <i>F</i>^2^. The threshold expression of <i>F</i>^2^ >
\s(<i>F</i>^2^) is used only for calculating <i>R</i>-factors(gt) <i>etc</i>.
and is not relevant to the choice of reflections for refinement.
<i>R</i>-factors based on <i>F</i>^2^ are statistically about twice as large
as those based on <i>F</i>, and <i>R</i>- factors based on ALL data will be
even larger.
;
_reflns_number_total     4048
_reflns_number_gt     3824
_reflns_threshold_expression     I>2\s(I)
_refine_ls_structure_factor_coef     Fsqd
_refine_ls_matrix_type     full
_refine_ls_R_factor_all     0.0223
_refine_ls_R_factor_gt     0.0207
_refine_ls_wR_factor_gt     0.0533
_refine_ls_wR_factor_ref     0.0542
_refine_ls_goodness_of_fit_ref     1.067
_refine_ls_restrained_S_all     1.067
_refine_ls_number_reflns     4048
_refine_ls_number_parameters     240
_refine_ls_number_restraints     0
_refine_ls_hydrogen_treatment     constr
_refine_ls_weighting_scheme     calc
_refine_ls_weighting_details
         'calc w=1/[\s^2^(Fo^2^)+(0.0258P)^2^+1.2723P] where P=(Fo^2^+2Fc^2^)/3'
_atom_sites_solution_hydrogens     geom
_atom_sites_solution_primary     direct
_atom_sites_solution_secondary     difmap
_refine_ls_shift/su_max     0.001
_refine_ls_shift/su_mean     0.000
_refine_diff_density_max     0.402
_refine_diff_density_min     -0.189
loop_
    _atom_type_symbol
    _atom_type_description
    _atom_type_scat_dispersion_real
    _atom_type_scat_dispersion_imag
    _atom_type_scat_source
    'C' 'C' 0.0033 0.0016
                         'International Tables Vol C Tables 4.2.6.8 and 6.1.1.4'
    'H' 'H' 0.0000 0.0000
                         'International Tables Vol C Tables 4.2.6.8 and 6.1.1.4'
    'N' 'N' 0.0061 0.0033
                         'International Tables Vol C Tables 4.2.6.8 and 6.1.1.4'
    'O' 'O' 0.0106 0.0060
                         'International Tables Vol C Tables 4.2.6.8 and 6.1.1.4'
    'S' 'S' 0.1246 0.1234
                         'International Tables Vol C Tables 4.2.6.8 and 6.1.1.4'
    'Fe' 'Fe' 0.3463 0.8444
                         'International Tables Vol C Tables 4.2.6.8 and 6.1.1.4'
_computing_data_collection     'APEX2 (Bruker, 2007)'
_computing_cell_refinement     'SAINT (Bruker, 2007)'
_computing_data_reduction     'SAINT (Bruker, 2007)'
_computing_structure_solution     'SHELXS97 (Sheldrick, 2008)'
_computing_structure_refinement     'SHELXL97 (Sheldrick, 2008)'
_computing_molecular_graphics     'KENX (Sakai, 2004)'
_computing_publication_material
;
SHELXL97 (Sheldrick, 2008), TEXSAN (Molecular Structure Corporation,
2001),
KENX (Sakai, 2004) and ORTEPII (Johnson, 1976)
;
loop_
    _atom_site_type_symbol
    _atom_site_label
    _atom_site_fract_x
    _atom_site_fract_y
    _atom_site_fract_z
    _atom_site_U_iso_or_equiv
    _atom_site_adp_type
    _atom_site_calc_flag
    _atom_site_refinement_flags
    _atom_site_occupancy
    _atom_site_disorder_assembly
    _atom_site_disorder_group
    Fe Fe1 0.404540(13) 0.93135(3) 0.023150(11) 0.01057(6) Uani d . 1 . .
    S S1 0.54285(2) 0.79904(4) 0.029127(18) 0.01130(8) Uani d . 1 . .
    S S2 0.35609(2) 0.79099(5) -0.082403(19) 0.01420(8) Uani d . 1 . .
    S S3 0.25466(2) 1.00013(5) 0.034182(19) 0.01363(8) Uani d . 1 . .
    S S4 0.43700(2) 0.97513(4) 0.147331(18) 0.01193(8) Uani d . 1 . .
    O O1 0.89754(8) 0.60915(14) -0.01530(6) 0.0209(2) Uani d . 1 . .
    H H24 0.8767 0.6838 -0.0459 0.031 Uiso calc R 1 . .
    N N1 0.61230(9) 0.57967(15) -0.06370(7) 0.0151(3) Uani d . 1 . .
    N N2 0.44848(9) 0.57864(16) -0.16542(7) 0.0163(3) Uani d . 1 . .
    N N3 0.18638(8) 1.19999(16) 0.13603(7) 0.0147(2) Uani d . 1 . .
    N N4 0.34506(9) 1.16211(16) 0.24079(7) 0.0141(2) Uani d . 1 . .
    N N5 0.86540(8) 0.70235(16) 0.13156(7) 0.0151(3) Uani d . 1 . .
    H H20 0.8819 0.6706 0.0841 0.018 Uiso calc R 1 . .
    C C1 0.53659(10) 0.67055(18) -0.05203(8) 0.0122(3) Uani d . 1 . .
    C C2 0.60532(11) 0.48707(19) -0.12700(9) 0.0171(3) Uani d . 1 . .
    H H1 0.6571 0.4184 -0.1377 0.021 Uiso calc R 1 . .
    C C3 0.45350(10) 0.67025(18) -0.10198(8) 0.0132(3) Uani d . 1 . .
    C C4 0.52528(11) 0.48836(19) -0.17707(8) 0.0178(3) Uani d . 1 . .
    H H2 0.5246 0.4224 -0.2218 0.021 Uiso calc R 1 . .
    C C5 0.26017(10) 1.10755(18) 0.12000(8) 0.0124(3) Uani d . 1 . .
    C C6 0.19204(10) 1.27363(19) 0.20475(8) 0.0167(3) Uani d . 1 . .
    H H3 0.1412 1.3416 0.2179 0.020 Uiso calc R 1 . .
    C C7 0.34105(10) 1.09206(18) 0.17242(8) 0.0119(3) Uani d . 1 . .
    C C8 0.26953(10) 1.25302(19) 0.25642(8) 0.0161(3) Uani d . 1 . .
    H H4 0.2696 1.3047 0.3047 0.019 Uiso calc R 1 . .
    C C9 0.92078(11) 0.5916(2) 0.18858(8) 0.0181(3) Uani d . 1 . .
    H H5 0.8909 0.5936 0.2368 0.022 Uiso calc R 1 . .
    H H6 0.9856 0.6366 0.1985 0.022 Uiso calc R 1 . .
    C C10 0.92556(12) 0.4119(2) 0.16109(9) 0.0229(3) Uani d . 1 . .
    H H7 0.8615 0.3687 0.1489 0.034 Uiso calc R 1 . .
    H H8 0.9583 0.3423 0.2008 0.034 Uiso calc R 1 . .
    H H9 0.9599 0.4082 0.1158 0.034 Uiso calc R 1 . .
    C C11 0.76030(10) 0.6761(2) 0.13087(9) 0.0197(3) Uani d . 1 . .
    H H10 0.7471 0.5538 0.1296 0.024 Uiso calc R 1 . .
    H H11 0.7289 0.7259 0.0840 0.024 Uiso calc R 1 . .
    C C12 0.71813(11) 0.7525(2) 0.19835(9) 0.0253(4) Uani d . 1 . .
    H H13 0.7530 0.7127 0.2451 0.038 Uiso calc R 1 . .
    H H12 0.6518 0.7189 0.1977 0.038 Uiso calc R 1 . .
    H H14 0.7223 0.8754 0.1958 0.038 Uiso calc R 1 . .
    C C13 0.89199(11) 0.8848(2) 0.14175(9) 0.0193(3) Uani d . 1 . .
    H H16 0.8950 0.9141 0.1961 0.023 Uiso calc R 1 . .
    H H15 0.8428 0.9557 0.1144 0.023 Uiso calc R 1 . .
    C C14 0.98672(13) 0.9219(2) 0.11225(10) 0.0283(4) Uani d . 1 . .
    H H19 1.0362 0.8578 0.1416 0.042 Uiso calc R 1 . .
    H H18 1.0004 1.0425 0.1173 0.042 Uiso calc R 1 . .
    H H17 0.9846 0.8894 0.0589 0.042 Uiso calc R 1 . .
    C C16 0.85896(13) 0.4489(2) -0.03924(10) 0.0263(4) Uani d . 1 . .
    H H21 0.8600 0.4378 -0.0942 0.040 Uiso calc R 1 . .
    H H22 0.7938 0.4406 -0.0260 0.040 Uiso calc R 1 . .
    H H23 0.8968 0.3588 -0.0139 0.040 Uiso calc R 1 . .
loop_
    _atom_site_aniso_label
    _atom_site_aniso_U_11
    _atom_site_aniso_U_22
    _atom_site_aniso_U_33
    _atom_site_aniso_U_12
    _atom_site_aniso_U_13
    _atom_site_aniso_U_23
    Fe1 0.01022(10) 0.01220(11) 0.00912(10) 0.00046(7) 0.00004(7) -0.00049(7)
    S1 0.01119(16) 0.01259(17) 0.00985(15) 0.00098(12) -0.00040(12) -0.00008(12)
    S2 0.01256(17) 0.01665(18) 0.01285(16) 0.00100(13) -0.00173(13) -0.00337(13)
    S3 0.01063(16) 0.01853(19) 0.01144(16) 0.00053(13) -0.00050(12) -0.00270(13)
    S4 0.01160(16) 0.01452(17) 0.00948(16) 0.00168(13) 0.00002(12) 0.00010(12)
    O1 0.0232(6) 0.0213(6) 0.0173(5) 0.0043(5) -0.0036(4) -0.0003(4)
    N1 0.0165(6) 0.0126(6) 0.0166(6) 0.0007(5) 0.0039(5) 0.0010(5)
    N2 0.0208(6) 0.0141(6) 0.0140(6) -0.0008(5) 0.0009(5) -0.0018(5)
    N3 0.0138(6) 0.0149(6) 0.0156(6) -0.0002(5) 0.0020(5) -0.0004(5)
    N4 0.0167(6) 0.0131(6) 0.0125(6) 0.0002(5) 0.0017(5) -0.0004(5)
    N5 0.0136(6) 0.0187(7) 0.0124(6) 0.0002(5) -0.0013(5) 0.0010(5)
    C1 0.0151(7) 0.0104(7) 0.0111(6) -0.0007(5) 0.0019(5) 0.0008(5)
    C2 0.0192(7) 0.0120(7) 0.0211(7) 0.0014(6) 0.0067(6) -0.0012(6)
    C3 0.0156(7) 0.0109(7) 0.0132(6) -0.0008(5) 0.0020(5) 0.0010(5)
    C4 0.0253(8) 0.0129(7) 0.0157(7) 0.0000(6) 0.0053(6) -0.0027(6)
    C5 0.0133(7) 0.0120(7) 0.0122(6) -0.0016(5) 0.0023(5) 0.0011(5)
    C6 0.0164(7) 0.0158(7) 0.0183(7) 0.0017(6) 0.0043(6) -0.0013(6)
    C7 0.0137(7) 0.0101(7) 0.0120(6) -0.0013(5) 0.0018(5) 0.0019(5)
    C8 0.0197(7) 0.0156(7) 0.0134(7) 0.0003(6) 0.0035(6) -0.0017(5)
    C9 0.0147(7) 0.0233(8) 0.0155(7) 0.0015(6) -0.0036(6) 0.0039(6)
    C10 0.0240(8) 0.0231(9) 0.0207(8) 0.0039(6) -0.0017(6) 0.0045(6)
    C11 0.0122(7) 0.0259(8) 0.0201(7) -0.0001(6) -0.0033(6) 0.0002(6)
    C12 0.0169(8) 0.0336(9) 0.0255(8) 0.0008(7) 0.0028(6) -0.0024(7)
    C13 0.0208(8) 0.0184(8) 0.0177(7) -0.0012(6) -0.0033(6) 0.0001(6)
    C14 0.0294(9) 0.0274(9) 0.0283(9) -0.0089(7) 0.0048(7) -0.0002(7)
    C16 0.0303(9) 0.0248(9) 0.0228(8) 0.0009(7) -0.0038(7) -0.0038(7)
_geom_special_details
;
All e.s.d.'s (except the e.s.d. in the dihedral angle between two l.s. planes)
are estimated using the full covariance matrix. The cell e.s.d.'s are taken
into account individually in the estimation of e.s.d.'s in distances, angles
and torsion angles; correlations between e.s.d.'s in cell parameters are only
used when they are defined by crystal symmetry. An approximate (isotropic)
treatment of cell e.s.d.'s is used for estimating e.s.d.'s involving l.s.
planes.
Least-squares planes (<i>x</i>,<i>y</i>,<i>z</i> in crystal coordinates) and
deviations from them (* indicates atom used to define plane)
4.6834 (0.0016) <i>x</i> + 6.8874 (0.0009) <i>y</i> - 7.1795 (0.0020) <i>z</i>
= 7.7711 (0.0010)
* 0.0655 (0.0002) S1 * -0.0639 (0.0002) S2 * 0.0645 (0.0002) S3 * -0.0661
(0.0002) S4 0.3719 (0.0003) Fe1
Rms deviation of fitted atoms = 0.0650
Least-squares planes (<i>x</i>,<i>y</i>,<i>z</i> in crystal coordinates) and
deviations from them (* indicates atom used to define plane)
5.7097 (0.0038) <i>x</i> + 6.0721 (0.0015) <i>y</i> - 9.5934 (0.0044) <i>z</i>
= 7.6443 (0.0017)
* 0.0277 (0.0006) S1 * -0.0176 (0.0006) S2 * -0.0098 (0.0012) C1 * -0.0122
(0.0011) C2 * -0.0067 (0.0012) C3 * 0.0190 (0.0011) C4 * -0.0173 (0.0010) N1 *
0.0170 (0.0010) N2 - 3.5344 (0.0008) S1_$2 - 3.4970 (0.0017) C1_$2 - 3.4894
(0.0014) N1_$2
Rms deviation of fitted atoms = 0.0170
;
loop_
    _geom_bond_atom_site_label_1
    _geom_bond_atom_site_label_2
    _geom_bond_site_symmetry_2
    _geom_bond_distance
    _geom_bond_publ_flag
    Fe1 S1 . 2.2264(4) ?
    Fe1 S3 . 2.2289(4) ?
    Fe1 S2 . 2.2341(4) ?
    Fe1 S4 . 2.2367(4) ?
    Fe1 S1 3_675 2.4787(4) ?
    S1 C1 . 1.7611(14) ?
    S1 Fe1 3_675 2.4787(4) ?
    S2 C3 . 1.7477(15) ?
    S3 C5 . 1.7415(14) ?
    S4 C7 . 1.7438(14) ?
    O1 C16 . 1.436(2) ?
    O1 H24 . 0.8400 ?
    N1 C1 . 1.3297(19) ?
    N1 C2 . 1.339(2) ?
    N2 C3 . 1.3372(19) ?
    N2 C4 . 1.340(2) ?
    N3 C5 . 1.3341(19) ?
    N3 C6 . 1.3483(19) ?
    N4 C7 . 1.3315(18) ?
    N4 C8 . 1.3456(19) ?
    N5 C13 . 1.506(2) ?
    N5 C9 . 1.5079(18) ?
    N5 C11 . 1.5097(19) ?
    C1 C3 . 1.411(2) ?
    C2 C4 . 1.379(2) ?
    C5 C7 . 1.417(2) ?
    C6 C8 . 1.378(2) ?
    C9 C10 . 1.513(2) ?
    C11 C12 . 1.515(2) ?
    C13 C14 . 1.520(2) ?
    N5 H20 . 0.9300 ?
    C2 H1 . 0.9500 ?
    C4 H2 . 0.9500 ?
    C6 H3 . 0.9500 ?
    C8 H4 . 0.9500 ?
    C9 H5 . 0.9900 ?
    C9 H6 . 0.9900 ?
    C10 H7 . 0.9800 ?
    C10 H8 . 0.9800 ?
    C10 H9 . 0.9800 ?
    C11 H10 . 0.9900 ?
    C11 H11 . 0.9900 ?
    C12 H13 . 0.9800 ?
    C12 H12 . 0.9800 ?
    C12 H14 . 0.9800 ?
    C13 H16 . 0.9900 ?
    C13 H15 . 0.9900 ?
    C14 H19 . 0.9800 ?
    C14 H18 . 0.9800 ?
    C14 H17 . 0.9800 ?
    C16 H21 . 0.9800 ?
    C16 H22 . 0.9800 ?
    C16 H23 . 0.9800 ?
loop_
    _geom_contact_atom_site_label_1
    _geom_contact_atom_site_label_2
    _geom_contact_distance
    _geom_contact_site_symmetry_2
    _geom_contact_publ_flag
    C1 C1 3.493(3) 3_665 ?
loop_
    _geom_angle_atom_site_label_1
    _geom_angle_atom_site_label_2
    _geom_angle_atom_site_label_3
    _geom_angle_site_symmetry_1
    _geom_angle_site_symmetry_3
    _geom_angle
    _geom_angle_publ_flag
    S1 Fe1 S3 . . 164.042(16) ?
    S1 Fe1 S2 . . 90.420(15) ?
    S3 Fe1 S2 . . 88.401(15) ?
    S1 Fe1 S4 . . 85.705(14) ?
    S3 Fe1 S4 . . 89.299(14) ?
    S2 Fe1 S4 . . 157.445(17) ?
    S1 Fe1 S1 . 3_675 97.462(14) ?
    S3 Fe1 S1 . 3_675 98.369(15) ?
    S2 Fe1 S1 . 3_675 101.461(15) ?
    S4 Fe1 S1 . 3_675 101.073(15) ?
    C1 S1 Fe1 . . 104.91(5) ?
    C1 S1 Fe1 . 3_675 100.94(5) ?
    Fe1 S1 Fe1 . 3_675 82.538(14) ?
    C3 S2 Fe1 . . 104.58(5) ?
    C5 S3 Fe1 . . 103.35(5) ?
    C7 S4 Fe1 . . 103.82(5) ?
    C1 N1 C2 . . 115.52(13) ?
    C3 N2 C4 . . 116.15(13) ?
    C5 N3 C6 . . 116.71(12) ?
    C7 N4 C8 . . 116.39(12) ?
    C13 N5 C9 . . 111.84(11) ?
    C13 N5 C11 . . 111.85(12) ?
    C9 N5 C11 . . 112.41(12) ?
    N1 C1 C3 . . 123.08(13) ?
    N1 C1 S1 . . 117.51(11) ?
    C3 C1 S1 . . 119.40(11) ?
    N1 C2 C4 . . 121.97(14) ?
    N2 C3 C1 . . 120.42(13) ?
    N2 C3 S2 . . 119.00(11) ?
    C1 C3 S2 . . 120.58(11) ?
    N2 C4 C2 . . 122.84(14) ?
    N3 C5 C7 . . 121.06(13) ?
    N3 C5 S3 . . 118.93(11) ?
    C7 C5 S3 . . 119.98(11) ?
    N3 C6 C8 . . 121.84(14) ?
    N4 C7 C5 . . 121.71(13) ?
    N4 C7 S4 . . 119.13(11) ?
    C5 C7 S4 . . 119.14(11) ?
    N4 C8 C6 . . 122.20(13) ?
    N5 C9 C10 . . 111.80(12) ?
    N5 C11 C12 . . 113.75(12) ?
    N5 C13 C14 . . 111.52(13) ?
    C16 O1 H24 . . 109.5 ?
    C13 N5 H20 . . 106.8 ?
    C9 N5 H20 . . 106.8 ?
    C11 N5 H20 . . 106.8 ?
    N1 C2 H1 . . 119.0 ?
    C4 C2 H1 . . 119.0 ?
    N2 C4 H2 . . 118.6 ?
    C2 C4 H2 . . 118.6 ?
    N3 C6 H3 . . 119.1 ?
    C8 C6 H3 . . 119.1 ?
    N4 C8 H4 . . 118.9 ?
    C6 C8 H4 . . 118.9 ?
    N5 C9 H5 . . 109.3 ?
    C10 C9 H5 . . 109.3 ?
    N5 C9 H6 . . 109.3 ?
    C10 C9 H6 . . 109.3 ?
    H5 C9 H6 . . 107.9 ?
    C9 C10 H7 . . 109.5 ?
    C9 C10 H8 . . 109.5 ?
    H7 C10 H8 . . 109.5 ?
    C9 C10 H9 . . 109.5 ?
    H7 C10 H9 . . 109.5 ?
    H8 C10 H9 . . 109.5 ?
    N5 C11 H10 . . 108.8 ?
    C12 C11 H10 . . 108.8 ?
    N5 C11 H11 . . 108.8 ?
    C12 C11 H11 . . 108.8 ?
    H10 C11 H11 . . 107.7 ?
    C11 C12 H13 . . 109.5 ?
    C11 C12 H12 . . 109.5 ?
    H13 C12 H12 . . 109.5 ?
    C11 C12 H14 . . 109.5 ?
    H13 C12 H14 . . 109.5 ?
    H12 C12 H14 . . 109.5 ?
    N5 C13 H16 . . 109.3 ?
    C14 C13 H16 . . 109.3 ?
    N5 C13 H15 . . 109.3 ?
    C14 C13 H15 . . 109.3 ?
    H16 C13 H15 . . 108.0 ?
    C13 C14 H19 . . 109.5 ?
    C13 C14 H18 . . 109.5 ?
    H19 C14 H18 . . 109.5 ?
    C13 C14 H17 . . 109.5 ?
    H19 C14 H17 . . 109.5 ?
    H18 C14 H17 . . 109.5 ?
    O1 C16 H21 . . 109.5 ?
    O1 C16 H22 . . 109.5 ?
    H21 C16 H22 . . 109.5 ?
    O1 C16 H23 . . 109.5 ?
    H21 C16 H23 . . 109.5 ?
    H22 C16 H23 . . 109.5 ?
loop_
    _geom_torsion_atom_site_label_1
    _geom_torsion_atom_site_label_2
    _geom_torsion_atom_site_label_3
    _geom_torsion_atom_site_label_4
    _geom_torsion_site_symmetry_1
    _geom_torsion_site_symmetry_2
    _geom_torsion_site_symmetry_3
    _geom_torsion_site_symmetry_4
    _geom_torsion
    _geom_torsion_publ_flag
    C2 N1 C1 C3 . . . . 0.5(2) ?
    C2 N1 C1 S1 . . . . -178.40(11) ?
    Fe1 S1 C1 N1 . . . . 178.17(10) ?
    Fe1 S1 C1 N1 3_675 . . . 93.07(11) ?
    Fe1 S1 C1 C3 . . . . -0.74(12) ?
    Fe1 S1 C1 C3 3_675 . . . -85.84(11) ?
    C1 N1 C2 C4 . . . . 0.9(2) ?
    C4 N2 C3 C1 . . . . 0.9(2) ?
    C4 N2 C3 S2 . . . . -179.75(11) ?
    N1 C1 C3 N2 . . . . -1.4(2) ?
    S1 C1 C3 N2 . . . . 177.43(11) ?
    N1 C1 C3 S2 . . . . 179.20(11) ?
    S1 C1 C3 S2 . . . . -1.95(17) ?
    Fe1 S2 C3 N2 . . . . -175.86(10) ?
    Fe1 S2 C3 C1 . . . . 3.53(12) ?
    C3 N2 C4 C2 . . . . 0.5(2) ?
    N1 C2 C4 N2 . . . . -1.5(2) ?
    C6 N3 C5 C7 . . . . -1.5(2) ?
    C6 N3 C5 S3 . . . . 176.64(11) ?
    Fe1 S3 C5 N3 . . . . 164.68(10) ?
    Fe1 S3 C5 C7 . . . . -17.12(12) ?
    C5 N3 C6 C8 . . . . -0.8(2) ?
    C8 N4 C7 C5 . . . . -2.2(2) ?
    C8 N4 C7 S4 . . . . 178.97(11) ?
    N3 C5 C7 N4 . . . . 3.2(2) ?
    S3 C5 C7 N4 . . . . -174.98(11) ?
    N3 C5 C7 S4 . . . . -177.96(11) ?
    S3 C5 C7 S4 . . . . 3.87(16) ?
    Fe1 S4 C7 N4 . . . . -169.57(10) ?
    Fe1 S4 C7 C5 . . . . 11.55(12) ?
    C7 N4 C8 C6 . . . . -0.2(2) ?
    N3 C6 C8 N4 . . . . 1.8(2) ?
    C13 N5 C9 C10 . . . . -156.73(13) ?
    C11 N5 C9 C10 . . . . 76.48(16) ?
    C13 N5 C11 C12 . . . . -52.48(17) ?
    C9 N5 C11 C12 . . . . 74.31(17) ?
    C9 N5 C13 C14 . . . . 75.40(15) ?
    C11 N5 C13 C14 . . . . -157.50(13) ?
loop_
    _geom_hbond_atom_site_label_D
    _geom_hbond_atom_site_label_H
    _geom_hbond_atom_site_label_A
    _geom_hbond_site_symmetry_A
    _geom_hbond_distance_DH
    _geom_hbond_distance_HA
    _geom_hbond_distance_DA
    _geom_hbond_angle_DHA
    _geom_hbond_publ_flag
    O1 H24 N3 3_675 0.84 1.99 2.8014(17) 162.7 yes
    N5 H20 O1 . 0.93 1.86 2.7880(17) 172.16 yes
