# Supplementary material for: Bis(triethyl­ammonium) bis­(μ-pyrazine-2,3-dithiol­ato)bis­(pyrazine-2,3-dithio­lato)diferrate(III) methanol disolvate
Source: Acta Crystallogr Sect E Struct Rep Online. 2008 Dec 17;65(Pt 1):m77–8. doi: 10.1107/S1600536808041949 (PMC2967914; doi:10.1107/S1600536808041949)
Supplement: Supplementary file 2 [file e-65-00m77-Isup2.hkl]

# 
# h,k,l, Fc-squared, Fo-squared, sigma(Fo-squared) and status flag 
# 
data_I
_shelx_title ' pdt in P2(1)/n                    2008/10/18 21:03:44 006 KENX' 
_shelx_refln_list_code          4 
_shelx_F_calc_maximum      269.52 
_exptl_crystal_F_000       988.00 
_reflns_d_resolution_high  0.8001 
 
loop_ 
 _symmetry_equiv_pos_as_xyz 
 'x, y, z' 
 '-x+1/2, y+1/2, -z+1/2' 
 '-x, -y, -z' 
 'x-1/2, -y-1/2, z-1/2' 
 
_cell_length_a    14.2375 
_cell_length_b     7.9500 
_cell_length_c    17.7456 
_cell_angle_alpha  90.000 
_cell_angle_beta   95.293 
_cell_angle_gamma  90.000 
 
_shelx_F_squared_multiplier     1.000 
 
loop_ 
 _refln_index_h 
 _refln_index_k 
 _refln_index_l 
 _refln_F_squared_calc 
 _refln_F_squared_meas 
 _refln_F_squared_sigma 
 _refln_observed_status 
   2   0   0     3434.39     3525.03     28.25 o 
   4   0   0     4630.82     4681.88     37.50 o 
   6   0   0    20093.09    20431.32    157.67 o 
   8   0   0     1506.40     1578.30     21.08 o 
  10   0   0     4010.32     4078.53     65.11 o 
  12   0   0      379.81      404.30     17.11 o 
  14   0   0     1547.68     1584.55     38.88 o 
  16   0   0      216.21      205.26     15.55 o 
   1   1   0    13587.81    14162.17    156.50 o 
   2   1   0    11649.55    11981.39     90.03 o 
   3   1   0     9508.81     9664.49     65.66 o 
   4   1   0       24.44       31.05      2.15 o 
   5   1   0    11572.91    11825.40     76.00 o 
   6   1   0     7786.01     7884.36     56.65 o 
   7   1   0     5269.04     5248.79     31.51 o 
   8   1   0     1004.70      977.68      8.52 o 
   9   1   0       62.98       64.65      2.28 o 
  10   1   0      606.52      614.52      7.35 o 
  11   1   0       71.26       91.61      4.03 o 
  12   1   0      327.44      356.43      7.27 o 
  13   1   0     3421.69     3335.38     61.03 o 
  14   1   0        7.04        3.50      4.40 o 
  15   1   0      162.01      176.73     10.89 o 
  16   1   0     1277.38     1294.57     26.63 o 
  17   1   0       48.69       54.82      7.70 o 
   0   2   0     3858.73     3935.72     54.43 o 
   1   2   0      451.33      401.72      6.53 o 
   2   2   0     6878.08     7168.85     54.90 o 
   3   2   0     3993.92     4145.61     39.83 o 
   4   2   0      307.75      354.29      4.09 o 
   5   2   0      447.37      453.10      5.58 o 
   6   2   0    18459.55    18248.98    360.60 o 
   7   2   0    12064.20    12296.70     82.62 o 
   8   2   0      309.28      296.62      4.55 o 
   9   2   0     2272.76     2209.60     20.42 o 
  10   2   0     1662.22     1718.42     18.97 o 
  11   2   0      298.94      290.25      6.92 o 
  12   2   0     5969.92     5861.98     46.51 o 
  13   2   0      587.47      604.13     13.35 o 
  14   2   0      641.59      601.54     10.65 o 
  15   2   0      570.61      553.36     16.16 o 
  16   2   0      465.58      439.09     24.49 o 
  17   2   0       36.03       30.53      6.86 o 
   1   3   0      695.80      764.02     11.26 o 
   2   3   0     3101.47     3048.91     32.51 o 
   3   3   0     1597.14     1754.39     16.36 o 
   4   3   0    22798.14    23382.82    160.35 o 
   5   3   0       96.85       86.25      2.96 o 
   6   3   0     2076.28     2173.04     16.51 o 
   7   3   0     5455.10     5626.32     42.51 o 
   8   3   0     6540.54     6231.19     55.24 o 
   9   3   0       20.21       40.70      4.38 o 
  10   3   0       69.12       53.53      3.55 o 
  11   3   0      950.30      924.91     12.88 o 
  12   3   0     1862.69     1807.53     24.58 o 
  13   3   0       43.83       50.81      4.14 o 
  14   3   0      663.14      671.72     13.35 o 
  15   3   0       64.90       70.54      4.89 o 
  16   3   0     1021.09      992.87     35.77 o 
   0   4   0     2225.45     2157.57     35.77 o 
   1   4   0        9.92       89.35     12.83 o 
   2   4   0     2381.17     2537.42     23.32 o 
   3   4   0     8794.80     8970.53     70.15 o 
   4   4   0     3493.88     3775.21     28.96 o 
   5   4   0     4388.47     4179.58     36.24 o 
   6   4   0      109.41      117.72      4.50 o 
   7   4   0      445.83      482.13     12.85 o 
   8   4   0        2.96        8.50      2.70 o 
   9   4   0     6821.75     7002.75     61.30 o 
  10   4   0     2912.72     2914.99     30.89 o 
  11   4   0      363.50      364.38      8.32 o 
  12   4   0       44.29       41.40      4.04 o 
  13   4   0     1219.65     1201.24     27.67 o 
  14   4   0       64.05       47.94      5.14 o 
  15   4   0      531.09      531.62     13.39 o 
  16   4   0      885.55      894.54     20.70 o 
   1   5   0      649.81      693.78     60.26 o 
   2   5   0     4124.84     4271.30     37.38 o 
   4   5   0     3030.41     2927.56     38.83 o 
   5   5   0      722.22      689.28     10.90 o 
   6   5   0        5.09        7.58      2.34 o 
   7   5   0      792.90      833.25     13.07 o 
   8   5   0       80.56       83.66      5.21 o 
   9   5   0     1642.23     1665.91     27.89 o 
  10   5   0     1105.02     1141.40     25.66 o 
  11   5   0     7333.83     7205.15     81.96 o 
  12   5   0      251.64      255.87     12.44 o 
  13   5   0        0.16       -4.65      4.65 o 
  14   5   0      159.04      153.64      9.85 o 
  15   5   0      982.98     1048.12     23.68 o 
   0   6   0      522.82      610.34     18.66 o 
   1   6   0     2176.71     2230.01     24.46 o 
   2   6   0      207.71      195.35      5.34 o 
   3   6   0      546.19      559.09     15.15 o 
   4   6   0     4381.81     4336.26     40.99 o 
   5   6   0      722.10      706.43     16.71 o 
   6   6   0      349.60      374.11     12.29 o 
   7   6   0     2094.11     2020.04     31.99 o 
   8   6   0        0.81       -4.67      5.83 o 
   9   6   0       52.78       66.75      7.15 o 
  10   6   0     6002.92     5922.80     71.48 o 
  11   6   0      890.49      887.49     41.60 o 
  12   6   0      200.93      221.75     11.51 o 
  13   6   0       45.94       63.29      7.70 o 
  14   6   0      151.24      132.92      9.85 o 
   1   7   0     4420.02     4457.23     33.01 o 
   2   7   0      261.56      284.06      8.43 o 
   3   7   0      476.19      464.26     14.38 o 
   4   7   0        6.35       -4.30      4.30 o 
   5   7   0     2094.19     2026.59     32.31 o 
   6   7   0      105.08      127.81     11.66 o 
   7   7   0       86.37       89.66      7.96 o 
   8   7   0      311.26      272.90     17.88 o 
   9   7   0       49.24       45.61      6.86 o 
  10   7   0       46.16       45.02      7.08 o 
  11   7   0       30.30       32.34      6.53 o 
  12   7   0      812.71      821.14     40.04 o 
   0   8   0     1880.04     1930.03     33.82 o 
   1   8   0      216.06      195.27      7.83 o 
   2   8   0     2444.82     2397.92     36.17 o 
   3   8   0       15.94       16.72      5.50 o 
   4   8   0     2444.70     2457.02     38.06 o 
   5   8   0     3585.34     3550.12     49.57 o 
   6   8   0      152.20      167.73     10.83 o 
   7   8   0     1139.61     1191.13     38.88 o 
   8   8   0      396.19      383.54     14.93 o 
   9   8   0       10.65        7.10      6.30 o 
  10   8   0       78.14       68.53      9.33 o 
   1   9   0       37.85       40.43      9.33 o 
   2   9   0      110.80      119.90      8.96 o 
   3   9   0       37.21       36.41      6.73 o 
   4   9   0      919.60      978.21     25.27 o 
   5   9   0      660.50      643.83     19.37 o 
   6   9   0     1077.38     1163.14     39.65 o 
   7   9   0        7.24        4.28      6.53 o 
 -17   0   1      390.19      389.53     20.99 o 
 -15   0   1     1152.18     1234.67     34.99 o 
 -13   0   1      746.92      691.98     23.33 o 
 -11   0   1      551.67      567.54      9.32 o 
  -9   0   1        8.53       13.63      2.29 o 
  -7   0   1     5363.35     5651.12     51.81 o 
  -5   0   1     3229.52     3384.48     34.28 o 
  -3   0   1     5503.59     5671.00     53.84 o 
   3   0   1        1.93       -2.29      2.29 o 
   5   0   1     5054.58     5402.99     52.93 o 
   7   0   1     2003.14     1806.55     17.55 o 
   9   0   1     2092.74     2207.48     21.73 o 
  11   0   1     2596.89     2447.75     31.19 o 
  13   0   1      546.49      548.92     20.22 o 
  15   0   1     4340.47     4297.25     79.31 o 
  17   0   1      242.67      234.81     17.11 o 
 -17   1   1      196.76      218.25     11.81 o 
 -16   1   1      138.32      135.50      9.35 o 
 -15   1   1     2339.04     2342.96     40.43 o 
 -14   1   1      261.03      252.12     10.71 o 
 -13   1   1     1051.28      970.78     20.06 o 
 -12   1   1     7058.41     6922.29     52.44 o 
 -11   1   1       98.10      118.33      4.58 o 
 -10   1   1      191.33      175.50      6.17 o 
  -9   1   1      518.49      552.62      5.95 o 
  -8   1   1       10.26       11.45      1.24 o 
  -7   1   1     7070.85     7073.60     68.04 o 
  -6   1   1     9252.79     9318.66    130.85 o 
  -5   1   1      879.41      867.42      7.07 o 
  -4   1   1     1056.06     1036.32      9.79 o 
  -3   1   1     2391.72     2549.26     21.69 o 
  -2   1   1     3647.68     3967.94     31.56 o 
  -1   1   1     8191.07     8330.03     67.30 o 
   0   1   1    11586.91    12088.45    121.10 o 
   1   1   1      244.29      272.97      7.39 o 
   2   1   1       18.35       25.17      0.95 o 
   3   1   1        1.78        1.07      1.54 o 
   4   1   1     3048.78     3127.16     20.23 o 
   5   1   1     7829.05     8108.18     45.06 o 
   6   1   1     3780.52     3613.54     21.76 o 
   7   1   1      297.49      353.18      4.31 o 
   8   1   1      311.57      340.25      4.34 o 
   9   1   1      323.65      356.75      4.75 o 
  10   1   1      761.31      753.59      8.37 o 
  11   1   1     3771.60     3608.79     30.22 o 
  12   1   1      885.69      866.14     12.79 o 
  13   1   1      536.65      494.57     10.41 o 
  14   1   1      842.65      838.12     29.93 o 
  15   1   1     1076.00     1155.13     23.87 o 
  16   1   1      146.07      153.63     10.16 o 
  17   1   1       61.36       64.87      8.25 o 
 -17   2   1      713.72      788.69     21.67 o 
 -16   2   1      763.93      820.50     20.57 o 
 -15   2   1      366.36      360.66     17.11 o 
 -14   2   1      150.35      143.31      9.06 o 
 -13   2   1     1025.91      960.05     13.39 o 
 -12   2   1       42.20       31.79      3.36 o 
 -11   2   1     6283.11     6308.07     48.58 o 
 -10   2   1       41.85       46.14      3.29 o 
  -9   2   1      216.22      195.05      5.19 o 
  -8   2   1     4858.84     4857.25     41.63 o 
  -7   2   1     2007.15     1868.86     19.49 o 
  -6   2   1     9584.27    10194.70     76.19 o 
  -5   2   1     6649.38     6837.70     65.54 o 
  -4   2   1      946.62     1000.55      8.84 o 
  -3   2   1     7235.06     7854.03     52.85 o 
  -2   2   1    26313.99    27941.73    209.52 o 
  -1   2   1     1059.20     1062.30     12.70 o 
   0   2   1       12.17       18.42      1.41 o 
   1   2   1     3521.63     3679.67     30.16 o 
   2   2   1      361.39      381.88      4.54 o 
   3   2   1      748.47      714.18      6.91 o 
   4   2   1        9.75       13.91      1.19 o 
   5   2   1     1588.79     1604.16     13.78 o 
   6   2   1      228.36      251.14      6.22 o 
   7   2   1     6835.57     6878.46     43.58 o 
   8   2   1      212.67      194.54      4.99 o 
   9   2   1     6460.79     6579.83     47.21 o 
  10   2   1     1256.10     1250.44     19.91 o 
  11   2   1     1766.67     1748.33     18.33 o 
  12   2   1     2298.93     2248.29     22.40 o 
  13   2   1       16.52       12.46      3.13 o 
  14   2   1     1281.80     1265.64     16.24 o 
  15   2   1      249.05      259.40     11.73 o 
  16   2   1      245.72      248.74     12.06 o 
  17   2   1      645.12      673.77     19.70 o 
 -16   3   1      347.76      365.66     14.38 o 
 -15   3   1        9.04       12.58      5.35 o 
 -14   3   1        2.70       -2.25      3.00 o 
 -13   3   1     1165.17     1124.07     15.41 o 
 -12   3   1     5796.36     5625.64     45.82 o 
 -11   3   1        9.30        4.76      2.57 o 
 -10   3   1       36.14       28.21      2.88 o 
  -9   3   1     2368.28     2312.75     40.98 o 
  -8   3   1      299.17      299.47      6.73 o 
  -7   3   1       32.10       70.53      3.22 o 
  -6   3   1    10896.24    10777.63    118.73 o 
  -5   3   1      782.16      812.09      8.47 o 
  -4   3   1      297.88      376.23      4.56 o 
  -3   3   1     6997.68     7467.55     87.13 o 
  -2   3   1     2070.02     2131.77     19.26 o 
  -1   3   1      228.48      232.67      5.75 o 
   0   3   1     1943.65     2046.60     19.11 o 
   1   3   1     1919.57     2021.32     19.11 o 
   2   3   1       23.08       22.24      1.91 o 
   3   3   1     3588.79     3355.60     25.02 o 
   4   3   1     3178.78     3252.83     25.47 o 
   5   3   1     8095.50     8172.77     65.13 o 
   6   3   1     4009.05     3956.79     43.32 o 
   7   3   1        4.98        6.17      1.79 o 
   8   3   1      271.71      279.85     10.10 o 
   9   3   1     2149.34     2093.13     20.34 o 
  10   3   1       75.89       71.02      3.94 o 
  11   3   1      334.24      345.09      8.98 o 
  12   3   1      116.21      112.35      5.19 o 
  13   3   1        6.92        7.45      3.00 o 
  14   3   1      952.52      992.76     14.69 o 
  15   3   1      193.23      211.27      8.54 o 
  16   3   1      944.67      969.55     34.99 o 
 -16   4   1      203.59      198.84     16.33 o 
 -15   4   1      371.93      381.04     11.41 o 
 -14   4   1      623.94      616.46     14.18 o 
 -13   4   1       93.53       88.54      6.59 o 
 -12   4   1     1292.50     1321.68     17.05 o 
 -11   4   1      245.25      275.64      7.39 o 
 -10   4   1      159.84      186.53      9.56 o 
  -9   4   1      465.03      488.83      9.03 o 
  -8   4   1     1860.95     1879.44     19.06 o 
  -7   4   1      118.35      127.28      4.77 o 
  -6   4   1        2.11        3.37      2.63 o 
  -5   4   1     5433.65     5837.15     43.22 o 
  -4   4   1     3609.46     3453.36     25.89 o 
  -3   4   1      694.29      765.91     12.57 o 
  -2   4   1     7034.81     7214.93     50.21 o 
  -1   4   1     1005.66     1026.53     12.25 o 
   0   4   1     3682.67     3801.39     33.47 o 
   1   4   1     4424.02     4726.06     40.63 o 
   2   4   1     5766.79     5810.53     41.69 o 
   3   4   1     1401.42     1522.17     18.13 o 
   4   4   1    15910.17    16028.90    107.02 o 
   5   4   1     1915.21     1934.93     17.00 o 
   6   4   1      212.84      187.61      4.11 o 
   7   4   1      124.53      118.98      5.13 o 
   8   4   1     2328.47     2246.77     24.25 o 
   9   4   1      454.43      455.96     16.57 o 
  10   4   1       78.63       72.34      4.90 o 
  11   4   1      526.44      512.62     13.95 o 
  12   4   1      450.27      469.96     13.82 o 
  13   4   1      192.30      170.35      9.52 o 
  14   4   1       94.95      110.35      8.19 o 
  15   4   1      316.31      370.09     13.39 o 
  16   4   1     1432.00     1467.19     27.56 o 
 -15   5   1      197.33      221.29     11.73 o 
 -14   5   1      135.62      141.25     10.89 o 
 -13   5   1      337.95      322.56     13.39 o 
 -12   5   1       13.01       18.47      5.83 o 
 -11   5   1        7.57        2.33      7.00 o 
 -10   5   1     1679.79     1684.74     26.71 o 
  -9   5   1      974.07     1082.86     17.55 o 
  -8   5   1      140.74      144.64      7.05 o 
  -7   5   1     3321.75     3290.93     33.03 o 
  -6   5   1      541.43      535.48      9.79 o 
  -5   5   1       72.08       72.77      5.83 o 
  -4   5   1        3.67       12.44      4.67 o 
  -3   5   1     4544.49     4533.17     47.47 o 
  -2   5   1      252.18      327.07     26.05 o 
  -1   5   1     5890.08     6138.01     51.72 o 
   0   5   1     3369.07     3373.59     31.67 o 
   1   5   1      323.22      310.94      7.15 o 
   2   5   1     1132.58     1228.15     17.84 o 
   3   5   1     4516.75     4429.75     41.63 o 
   4   5   1     1984.73     1903.74     17.58 o 
   5   5   1      220.79      206.56      7.29 o 
   6   5   1      162.35      155.14      8.35 o 
   7   5   1      168.46      157.83     12.44 o 
   8   5   1      842.31      883.95     23.71 o 
   9   5   1       98.83       96.54      8.16 o 
  10   5   1    11057.60    11052.02    116.24 o 
  11   5   1      112.77       91.93      8.19 o 
  12   5   1      590.92      565.65     16.04 o 
  13   5   1      331.97      328.95     12.84 o 
  14   5   1      119.22      120.17      9.30 o 
  15   5   1       83.71       81.31      8.40 o 
 -14   6   1      467.08      486.39     16.60 o 
 -13   6   1       16.06       18.80      6.30 o 
 -12   6   1       17.44        9.87      5.42 o 
 -11   6   1      761.16      760.43     19.70 o 
 -10   6   1      636.69      604.12     27.21 o 
  -9   6   1      699.96      705.27     32.27 o 
  -8   6   1     3174.01     3052.83     42.95 o 
  -7   6   1      140.35      148.83     24.88 o 
  -6   6   1     4126.79     4154.58     40.45 o 
  -5   6   1      302.68      302.13     10.92 o 
  -4   6   1      222.97      220.50      7.62 o 
  -3   6   1       40.90       53.13      7.76 o 
  -2   6   1     4450.25     4392.08     42.53 o 
  -1   6   1       38.61       53.57      4.65 o 
   0   6   1       10.57       24.52      3.14 o 
   1   6   1       79.02       87.56      5.24 o 
   2   6   1     1052.67     1044.59     12.45 o 
   3   6   1     4079.15     4176.76     39.92 o 
   4   6   1      991.04      991.45     15.05 o 
   5   6   1     3469.44     3459.00     44.92 o 
   6   6   1      257.37      226.34     10.07 o 
   7   6   1      236.82      235.58     16.33 o 
   8   6   1       47.79       52.87      6.16 o 
   9   6   1     1127.03     1131.04     22.91 o 
  10   6   1      177.02      169.08     17.88 o 
  11   6   1     2180.89     2186.36     35.76 o 
  12   6   1      186.38      192.49     10.63 o 
  13   6   1      167.85      198.03     11.51 o 
  14   6   1      527.94      495.19     16.60 o 
 -12   7   1     1273.20     1310.66     28.21 o 
 -11   7   1        7.22       15.62      6.16 o 
 -10   7   1      498.55      459.54     22.16 o 
  -9   7   1      338.89      338.04     17.11 o 
  -8   7   1       34.08       32.59      6.30 o 
  -7   7   1     1980.97     1958.15     33.09 o 
  -6   7   1        8.30       11.38      5.03 o 
  -5   7   1      335.29      353.86     12.84 o 
  -4   7   1     2168.74     2155.07     55.98 o 
  -3   7   1     1082.29     1117.59     21.91 o 
  -2   7   1     4537.72     4512.04     39.28 o 
  -1   7   1     1661.39     1669.10     17.74 o 
   0   7   1     2588.70     2738.82     29.41 o 
   1   7   1        0.51        4.78      3.72 o 
   2   7   1      930.91     1000.00     15.63 o 
   3   7   1       80.57       87.06     14.00 o 
   4   7   1     1828.50     1816.08     29.55 o 
   5   7   1        3.67        1.69      4.65 o 
   6   7   1      270.81      256.35     12.83 o 
   7   7   1       30.64       22.21      5.42 o 
   8   7   1      429.43      427.82     14.72 o 
   9   7   1       48.14       43.15      7.08 o 
  10   7   1      857.21      857.20     21.59 o 
  11   7   1      108.82      125.15      9.85 o 
  12   7   1      258.63      245.86     12.84 o 
 -10   8   1      675.02      645.54     19.70 o 
  -9   8   1      502.50      532.59     26.44 o 
  -8   8   1        7.70        3.55      7.00 o 
  -7   8   1       57.85       58.91      9.33 o 
  -6   8   1      980.52      952.68     22.69 o 
  -5   8   1      332.23      360.22     13.61 o 
  -4   8   1      149.68      149.68      9.85 o 
  -3   8   1       30.71       30.21      6.05 o 
  -2   8   1       26.54       39.85      6.73 o 
  -1   8   1     4067.90     4244.01     53.74 o 
   0   8   1      128.13      112.76      5.81 o 
   1   8   1     1265.17     1269.50     19.07 o 
   2   8   1       93.23      102.49      8.40 o 
   3   8   1        7.96       12.60      5.20 o 
   4   8   1      755.17      764.03     19.15 o 
   5   8   1     4109.41     4159.72     55.09 o 
   6   8   1     1466.38     1469.48     42.76 o 
   7   8   1      198.75      192.56     10.83 o 
   8   8   1      515.09      509.46     16.94 o 
   9   8   1      388.61      382.86     14.93 o 
  10   8   1      296.90      301.47     20.22 o 
  -7   9   1      872.47      917.23     23.80 o 
  -6   9   1        8.06        6.61      6.05 o 
  -5   9   1      303.03      309.25     13.61 o 
  -4   9   1     1571.89     1554.17     30.10 o 
  -3   9   1       14.37        2.99      5.42 o 
  -2   9   1       66.10       62.76     12.05 o 
  -1   9   1      670.26      718.41     24.88 o 
   1   9   1      607.81      662.43     23.33 o 
   2   9   1     1290.61     1370.26     26.56 o 
   3   9   1        8.73       10.89      5.60 o 
   4   9   1      815.17      855.25     31.88 o 
   5   9   1     1007.14     1023.97     36.54 o 
   6   9   1      287.23      329.07     27.99 o 
   7   9   1      914.89      918.06     34.21 o 
 -16   0   2      187.09      181.94     14.77 o 
 -12   0   2        1.47        7.78      5.44 o 
 -10   0   2      276.60      261.10      5.83 o 
  -8   0   2    16614.86    17118.22    131.80 o 
  -4   0   2    32096.10    33174.46    434.62 o 
  -2   0   2      558.16      536.35      6.53 o 
   0   0   2    20643.59    21694.64    287.68 o 
   2   0   2    25050.44    24677.44    340.55 o 
   4   0   2     3187.83     3459.06     28.68 o 
   6   0   2    13667.13    13865.52    106.86 o 
   8   0   2        0.50       -1.68      1.68 o 
  12   0   2      300.87      312.46      9.33 o 
  14   0   2     1222.33     1248.67     34.21 o 
  16   0   2     1606.99     1645.97     43.54 o 
 -17   1   2     1133.11     1097.69     25.27 o 
 -16   1   2      239.52      240.85     24.10 o 
 -15   1   2      886.25      818.86     19.77 o 
 -14   1   2     1340.87     1312.09     41.60 o 
 -13   1   2       12.37        9.17      8.16 o 
 -12   1   2      134.99      146.43      5.72 o 
 -11   1   2     9242.44     9249.99     98.99 o 
 -10   1   2      287.63      262.38      6.06 o 
  -9   1   2     5968.54     5856.85     34.71 o 
  -8   1   2      731.36      625.37      7.13 o 
  -7   1   2      417.16      447.72      6.91 o 
  -6   1   2    14598.67    15636.79    134.96 o 
  -5   1   2    27972.18    28658.18    173.30 o 
  -4   1   2      393.27      418.00      5.93 o 
  -3   1   2      353.07      352.24      4.94 o 
  -2   1   2     3764.80     4082.31     39.86 o 
  -1   1   2       59.81       71.70      6.37 o 
   0   1   2      406.43      504.59      5.22 o 
   1   1   2    20455.36    20797.11    163.30 o 
   2   1   2      814.90      836.26      7.77 o 
   3   1   2      178.35      155.21      4.74 o 
   4   1   2     6004.39     6371.94     43.35 o 
   5   1   2     1620.27     1799.54     13.18 o 
   6   1   2      428.06      398.12      4.97 o 
   7   1   2      866.91      887.71      7.56 o 
   8   1   2     4373.61     4509.77     27.46 o 
   9   1   2      713.55      740.84      7.23 o 
  10   1   2      692.09      646.32      6.87 o 
  11   1   2     2485.93     2465.94     22.79 o 
  12   1   2      147.27      163.42      5.44 o 
  13   1   2      183.06      172.38      5.67 o 
  14   1   2     2767.59     2830.96     40.93 o 
  15   1   2     3528.93     3606.90     80.47 o 
  16   1   2      371.80      408.22     15.11 o 
  17   1   2        3.83        7.78      6.05 o 
 -17   2   2      148.39      163.49     10.71 o 
 -16   2   2        1.54        3.93      5.20 o 
 -15   2   2      355.48      344.25     17.49 o 
 -14   2   2      601.97      639.17     16.71 o 
 -13   2   2      295.24      281.27      7.31 o 
 -12   2   2     5314.00     5339.20     68.01 o 
 -11   2   2       49.06       68.19      7.56 o 
 -10   2   2     3773.88     3732.51     31.31 o 
  -9   2   2     2086.29     1998.23     25.28 o 
  -8   2   2     3645.96     3736.69     30.14 o 
  -7   2   2    12281.51    12408.34    202.18 o 
  -6   2   2    12387.92    12876.71    100.20 o 
  -5   2   2     2935.55     3105.86     27.65 o 
  -4   2   2     1761.91     1749.94     16.88 o 
  -3   2   2    13421.95    13976.79     89.68 o 
  -2   2   2    72639.02    77024.39    469.03 o 
  -1   2   2    10896.35    12050.75     93.34 o 
   0   2   2     6013.60     6340.44     61.51 o 
   1   2   2     1452.85     1488.68     11.70 o 
   2   2   2        1.64        3.33      0.84 o 
   3   2   2     3120.73     3284.59     37.93 o 
   4   2   2     1378.87     1370.39     11.52 o 
   5   2   2      386.15      417.01      5.40 o 
   6   2   2     1392.82     1279.14     10.72 o 
   7   2   2      288.89      228.41      4.00 o 
   8   2   2     3192.64     3045.81     30.43 o 
   9   2   2      207.37      206.99      4.28 o 
  10   2   2     1365.05     1365.25     15.14 o 
  11   2   2      312.91      289.39      6.83 o 
  12   2   2     1625.41     1575.25     17.65 o 
  13   2   2     3880.21     3889.89     34.16 o 
  14   2   2      628.44      632.71     11.05 o 
  15   2   2      500.66      523.25     28.38 o 
  16   2   2        6.97       -0.78      7.78 o 
  17   2   2      756.09      772.06     31.88 o 
 -16   3   2      306.76      321.02     15.55 o 
 -15   3   2      233.66      247.55     11.51 o 
 -14   3   2     1179.20     1159.40     16.19 o 
 -13   3   2     1706.89     1671.43     19.53 o 
 -12   3   2     5184.82     5124.66     42.54 o 
 -11   3   2     2768.60     2768.04     26.22 o 
 -10   3   2       14.77       13.26      2.73 o 
  -9   3   2      437.01      427.29     10.23 o 
  -8   3   2     1754.73     1733.35     17.36 o 
  -7   3   2        2.65       17.02      3.46 o 
  -6   3   2       34.96       53.80      3.63 o 
  -5   3   2      349.01      333.46      6.87 o 
  -4   3   2      464.51      449.28      5.32 o 
  -3   3   2     2912.09     3001.08     22.11 o 
  -2   3   2     4901.19     4838.86     34.08 o 
  -1   3   2        1.29        4.03      1.87 o 
   0   3   2     1325.48     1275.79     13.28 o 
   1   3   2       14.42       10.85      2.37 o 
   2   3   2      670.72      641.31      9.28 o 
   3   3   2      136.59      148.60      9.92 o 
   4   3   2     9121.42     9253.96     71.60 o 
   5   3   2     1406.45     1476.59     17.73 o 
   6   3   2      371.27      394.68     10.10 o 
   7   3   2       37.07       42.64      2.28 o 
   8   3   2     1172.94      979.78     11.00 o 
   9   3   2      722.33      662.12     10.91 o 
  10   3   2     2110.97     2139.24     21.25 o 
  11   3   2      144.24      147.50      5.34 o 
  12   3   2     1763.74     1792.15     19.76 o 
  13   3   2        9.52        8.73      3.72 o 
  14   3   2       42.05       32.70      4.62 o 
  15   3   2      334.67      332.77     10.28 o 
 -16   4   2      355.59      386.42     23.33 o 
 -15   4   2        9.99       12.74      4.04 o 
 -14   4   2       94.60       98.35      5.73 o 
 -13   4   2     3626.08     3625.21     34.04 o 
 -12   4   2      713.34      715.27     12.19 o 
 -11   4   2     1358.71     1372.17     16.92 o 
 -10   4   2     1781.20     1871.85     20.21 o 
  -9   4   2     1724.31     1723.06     18.67 o 
  -8   4   2      487.98      462.84     15.26 o 
  -7   4   2     1401.61     1411.46     17.21 o 
  -6   4   2      274.42      250.96      7.29 o 
  -5   4   2       17.43        3.50      2.00 o 
  -4   4   2      905.73     1023.40     17.73 o 
  -3   4   2     3041.34     3216.27     34.27 o 
  -2   4   2       32.67       40.66      3.61 o 
  -1   4   2     1918.08     1900.91     24.39 o 
   0   4   2       58.19       47.52      2.82 o 
   1   4   2      562.06      617.26      9.25 o 
   2   4   2     1767.65     1747.83     15.36 o 
   3   4   2     9983.92     9937.22     68.00 o 
   4   4   2     3761.86     3817.18     33.50 o 
   5   4   2    11076.88    11367.86     77.48 o 
   6   4   2      638.93      631.58      8.14 o 
   7   4   2      749.94      770.41     11.53 o 
   8   4   2      458.54      464.08      9.69 o 
   9   4   2     1145.31     1183.35     16.21 o 
  10   4   2     4312.85     4230.21     56.37 o 
  11   4   2      792.73      790.81     17.71 o 
  12   4   2      145.21      128.46     14.00 o 
  13   4   2      283.21      271.15     10.63 o 
  14   4   2      559.50      589.71     24.49 o 
  15   4   2     1391.52     1381.91     28.77 o 
 -15   5   2      899.42      914.60     22.02 o 
 -14   5   2     1090.74     1162.06     36.54 o 
 -13   5   2        7.45        7.66      5.42 o 
 -12   5   2      416.48      421.17     10.70 o 
 -11   5   2     2238.56     2185.03     32.85 o 
 -10   5   2        5.40       13.67      3.73 o 
  -9   5   2      163.41      199.53     12.39 o 
  -8   5   2     3913.79     3988.05     39.37 o 
  -7   5   2     1246.86     1284.58     43.54 o 
  -6   5   2     1012.30      981.84     19.05 o 
  -5   5   2      441.21      510.71     11.02 o 
  -4   5   2      673.94      696.92     10.00 o 
  -3   5   2     1514.05     1561.74     14.58 o 
  -2   5   2     2409.05     2533.92     21.43 o 
   0   5   2     1676.28     1727.80     34.04 o 
   1   5   2        8.38       12.37      2.95 o 
   2   5   2       59.89       78.53      7.78 o 
   3   5   2      204.02      208.83     11.13 o 
   4   5   2      380.92      393.09      6.42 o 
   5   5   2     3106.15     3003.83     36.39 o 
   6   5   2      129.98      115.35      8.55 o 
   7   5   2       26.05       24.34      4.65 o 
   8   5   2      829.78      822.18     18.04 o 
   9   5   2     1445.28     1440.66     38.10 o 
  10   5   2       17.08       23.90      7.78 o 
  11   5   2     2691.04     2688.67     38.85 o 
  12   5   2      301.40      329.00     12.29 o 
  13   5   2        8.45        8.79      5.44 o 
  14   5   2      622.12      607.96     37.32 o 
  15   5   2      771.84      770.31     20.14 o 
 -14   6   2       70.55       64.53      8.55 o 
 -13   6   2       69.93       77.53      8.19 o 
 -12   6   2      110.30      129.43      9.85 o 
 -11   6   2        1.15       -1.56      7.78 o 
 -10   6   2     3790.35     3655.43    117.79 o 
  -9   6   2      647.86      644.16     34.21 o 
  -8   6   2       47.01       48.63      5.18 o 
  -7   6   2     5591.38     5380.76     50.37 o 
  -6   6   2      384.07      384.40     10.46 o 
  -5   6   2     1577.14     1506.16     22.57 o 
  -4   6   2     5609.16     5731.63     61.51 o 
  -3   6   2      275.32      297.56      8.96 o 
  -2   6   2      918.93      970.10     11.69 o 
  -1   6   2     1309.42     1457.53     17.92 o 
   0   6   2       32.57       46.09      3.72 o 
   1   6   2     1218.42     1287.10     21.34 o 
   2   6   2     2078.77     2109.97     23.73 o 
   3   6   2      146.83      126.39      7.04 o 
   4   6   2     5536.26     5662.51     51.13 o 
   5   6   2      225.07      255.02     15.55 o 
   6   6   2      469.19      463.14     13.61 o 
   7   6   2       12.91       13.61      4.40 o 
   8   6   2       50.09       55.27     10.89 o 
   9   6   2       19.34       28.06      5.83 o 
  10   6   2     2035.93     2107.09     34.43 o 
  11   6   2        0.77       -1.32      5.44 o 
  12   6   2      730.03      703.82     31.10 o 
  13   6   2      724.90      728.08     19.93 o 
 -12   7   2      284.57      283.67     13.95 o 
 -11   7   2      367.36      364.65     21.77 o 
 -10   7   2     1075.45     1026.05     23.80 o 
  -9   7   2      602.16      618.18     18.04 o 
  -8   7   2      213.55      227.38     10.95 o 
  -7   7   2        8.14        0.41      5.03 o 
  -6   7   2     2379.22     2371.51     50.15 o 
  -5   7   2     1083.94     1068.26     22.14 o 
  -4   7   2      152.93      179.24     17.11 o 
  -3   7   2      217.98      196.72      8.03 o 
  -2   7   2       13.47       11.09      6.61 o 
  -1   7   2     4884.30     5208.55     41.27 o 
   0   7   2     1028.62     1147.69     17.98 o 
   1   7   2     2214.14     2203.95     25.53 o 
   2   7   2      260.60      244.73      7.92 o 
   3   7   2       79.21       63.86      5.00 o 
   4   7   2      268.58      256.58     16.33 o 
   5   7   2     1517.42     1461.37     29.16 o 
   6   7   2        0.74       -0.73      4.30 o 
   7   7   2      207.77      216.75     10.95 o 
   8   7   2        3.26       -0.86      7.78 o 
   9   7   2     1836.08     1873.40     32.77 o 
  10   7   2       38.72       44.79      7.08 o 
  11   7   2      329.74      302.18     13.16 o 
  12   7   2        3.03       -1.94      5.50 o 
 -10   8   2      530.31      469.61     26.44 o 
  -9   8   2      112.84       98.56      9.85 o 
  -8   8   2       13.15        6.36      5.97 o 
  -7   8   2      694.71      687.00     19.37 o 
  -6   8   2       18.87       11.95      7.39 o 
  -5   8   2      303.81      282.56     12.29 o 
  -4   8   2      546.30      552.27     16.71 o 
  -3   8   2      539.54      569.70     17.11 o 
  -2   8   2     2725.65     2856.94     41.37 o 
  -1   8   2       97.47      111.18     10.89 o 
   0   8   2     2586.36     2732.86     36.82 o 
   1   8   2     1137.98     1177.58     18.21 o 
   2   8   2      758.80      795.62     20.99 o 
   3   8   2      111.32      124.40     12.44 o 
   4   8   2     1179.73     1191.91     35.77 o 
   5   8   2      247.10      270.72     12.06 o 
   6   8   2      484.48      465.41     15.49 o 
   7   8   2      805.90      782.37     20.14 o 
   8   8   2     1073.71     1053.58     24.24 o 
   9   8   2      803.25      822.33     21.81 o 
  10   8   2      367.15      375.27     15.55 o 
  -7   9   2      252.13      247.29     16.33 o 
  -6   9   2      615.09      609.88     19.03 o 
  -5   9   2       78.86       80.28      8.75 o 
  -4   9   2      133.77      117.64      9.85 o 
  -3   9   2      905.35      892.02     22.14 o 
  -2   9   2      128.18      129.14      9.30 o 
  -1   9   2       38.77       33.43      8.55 o 
   0   9   2     1133.22     1144.48     32.66 o 
   2   9   2      314.06      323.44     19.44 o 
   3   9   2      286.09      282.03     12.61 o 
   4   9   2      130.91      133.04      9.85 o 
   5   9   2      983.98     1072.57     24.35 o 
   6   9   2      949.31     1005.42     24.02 o 
   7   9   2      186.43      178.83     11.51 o 
 -17   0   3      922.99      895.68     31.88 o 
 -15   0   3      555.44      518.59     21.77 o 
 -13   0   3     5621.02     5700.65     94.08 o 
 -11   0   3     1081.29     1090.06     27.21 o 
  -9   0   3    14242.67    15490.79    184.27 o 
  -7   0   3     4812.27     4957.36     55.20 o 
  -5   0   3    10834.32    11508.91    213.04 o 
  -3   0   3      581.86      676.37      8.75 o 
  -1   0   3     4541.30     4611.65     43.68 o 
   1   0   3     6625.50     6534.91     89.41 o 
   5   0   3      441.24      489.79      6.70 o 
   7   0   3    12752.92    12696.79     98.91 o 
   9   0   3      325.89      336.78      6.99 o 
  11   0   3     2239.77     2219.41     23.32 o 
  13   0   3      770.17      751.84     24.88 o 
  15   0   3     5087.59     5066.98     90.19 o 
  17   0   3      445.67      437.73     23.33 o 
 -17   1   3      777.99      827.67     21.42 o 
 -16   1   3      634.52      600.81     18.27 o 
 -15   1   3        0.28        2.70      4.65 o 
 -14   1   3     4337.41     4283.44     54.68 o 
 -13   1   3      299.87      324.70     11.51 o 
 -12   1   3      968.38      995.16     15.54 o 
 -11   1   3     1235.31     1232.91     15.60 o 
 -10   1   3      929.88      932.44     14.81 o 
  -9   1   3     1570.85     1552.04     18.39 o 
  -8   1   3     4750.64     4699.49     30.52 o 
  -7   1   3    11336.44    11546.05    121.09 o 
  -6   1   3    10963.73    12093.43     97.27 o 
  -5   1   3     5803.94     6319.74     73.09 o 
  -4   1   3      402.31      419.88      5.97 o 
  -3   1   3      546.74      657.95     11.22 o 
  -1   1   3     2911.53     2977.14     23.62 o 
   0   1   3     7449.89     7653.36     72.51 o 
   1   1   3    14829.17    15314.52    142.01 o 
   2   1   3      928.96      900.67      9.54 o 
   3   1   3     8709.44     8917.89     59.70 o 
   4   1   3     4923.92     5210.68     35.99 o 
   5   1   3     4274.35     4364.99     31.02 o 
   6   1   3     3457.41     3266.58     24.84 o 
   7   1   3       22.88       33.12      1.86 o 
   8   1   3       42.51       43.91      2.53 o 
   9   1   3      579.12      541.87      7.31 o 
  10   1   3      109.64      116.96      3.55 o 
  11   1   3      911.97      886.78      9.89 o 
  12   1   3     1139.61     1203.07     14.51 o 
  13   1   3     1338.10     1378.88     16.33 o 
  14   1   3      677.76      701.92     17.86 o 
  15   1   3     2140.69     2199.12     64.14 o 
  16   1   3      864.42      880.12     21.97 o 
  17   1   3       51.86       74.31     21.38 o 
 -17   2   3      417.83      411.90     15.66 o 
 -16   2   3      325.26      305.14     15.55 o 
 -15   2   3      495.40      473.19     15.11 o 
 -14   2   3       98.25       95.36     10.89 o 
 -13   2   3     1137.72     1183.25     18.74 o 
 -12   2   3       21.11       26.10      3.16 o 
 -11   2   3     7468.82     7431.12     56.16 o 
 -10   2   3      507.01      536.54     10.39 o 
  -9   2   3      927.48      908.23     12.80 o 
  -8   2   3     2152.25     2068.90     21.98 o 
  -7   2   3     1872.12     2054.43     21.07 o 
  -6   2   3     2473.77     2217.88     29.22 o 
  -5   2   3     2894.56     2869.55     26.03 o 
  -4   2   3      265.26      296.58      5.22 o 
  -3   2   3     5776.10     5864.35     40.30 o 
  -2   2   3    24050.35    26036.67    200.38 o 
  -1   2   3    47555.20    50278.15    527.05 o 
   0   2   3     5291.39     5615.84     44.25 o 
   1   2   3     4477.87     4434.92     35.85 o 
   2   2   3     2662.01     2752.43     20.36 o 
   3   2   3      707.68      741.83      7.23 o 
   4   2   3      128.91      129.66      2.69 o 
   5   2   3     1500.31     1505.33     15.71 o 
   6   2   3        3.04        8.31      2.69 o 
   7   2   3     2221.11     2358.92     19.36 o 
   8   2   3       28.47       18.02      2.52 o 
   9   2   3    13456.92    12928.90     79.52 o 
  10   2   3      600.38      617.00      9.34 o 
  11   2   3      306.08      305.30      7.52 o 
  12   2   3       62.53       75.00      4.32 o 
  13   2   3      565.18      608.90     10.49 o 
  14   2   3     3564.34     3499.76     37.31 o 
  15   2   3     1338.01     1396.64     25.03 o 
  16   2   3      452.01      485.16     24.10 o 
 -16   3   3      494.72      527.57     16.94 o 
 -15   3   3      764.15      753.96     19.37 o 
 -14   3   3     1730.04     1706.06     20.29 o 
 -13   3   3     4495.53     4436.76     40.62 o 
 -12   3   3     5237.26     5185.77     43.04 o 
 -11   3   3      633.28      662.40     15.22 o 
 -10   3   3      933.08      915.18     12.43 o 
  -9   3   3      149.76      160.35      9.30 o 
  -8   3   3      225.23      159.61      5.81 o 
  -7   3   3     1813.99     1792.09     19.54 o 
  -6   3   3      633.25      601.29     15.09 o 
  -5   3   3     2075.40     2155.84     21.52 o 
  -4   3   3      343.92      361.25      3.94 o 
  -3   3   3        4.45       59.06      1.88 o 
  -2   3   3    18161.67    19028.74    239.26 o 
  -1   3   3     1751.09     1779.85     16.70 o 
   0   3   3      269.77      322.96      5.48 o 
   1   3   3       69.48       63.58      2.82 o 
   2   3   3      414.96      467.50      7.41 o 
   3   3   3     6429.02     6364.94     61.36 o 
   4   3   3      100.32      191.25      8.31 o 
   5   3   3     1800.72     1717.55     17.39 o 
   6   3   3      326.85      328.88      5.27 o 
   7   3   3     1796.41     1743.81     15.85 o 
   8   3   3     9389.32     9115.99     66.60 o 
   9   3   3        6.39       23.40      3.08 o 
  10   3   3     2387.98     2383.43     35.28 o 
  11   3   3       12.06       16.48      4.18 o 
  12   3   3       61.31       62.17      6.61 o 
  13   3   3      834.97      830.92     17.49 o 
  14   3   3     1124.02     1107.42     22.55 o 
  15   3   3       48.88       64.75      6.53 o 
  16   3   3       22.76       20.22      7.00 o 
 -16   4   3      319.54      334.45     14.17 o 
 -15   4   3       13.80       18.80      4.05 o 
 -14   4   3     1688.92     1740.30     21.33 o 
 -13   4   3      263.74      320.21     19.41 o 
 -12   4   3     3668.02     3640.16     33.76 o 
 -11   4   3       20.02       22.22      4.95 o 
 -10   4   3      632.83      615.97     10.47 o 
  -9   4   3       12.22       12.44      3.85 o 
  -8   4   3       60.26       59.68      5.18 o 
  -7   4   3      811.47      789.63     15.69 o 
  -6   4   3      405.20      409.47     14.54 o 
  -5   4   3      105.92      168.40      7.62 o 
  -4   4   3      408.38      514.08     16.46 o 
  -3   4   3      145.03      201.18      7.01 o 
  -2   4   3     2584.54     2538.64     27.24 o 
  -1   4   3     1211.91     1217.25     15.87 o 
   0   4   3     3862.37     3720.08     40.93 o 
   1   4   3     1437.90     1607.67     31.10 o 
   2   4   3     6054.12     6180.03     43.81 o 
   3   4   3     1480.61     1502.50     15.37 o 
   4   4   3     8527.05     8637.24     74.18 o 
   5   4   3     2634.95     2673.51     24.15 o 
   6   4   3       89.49       96.71      3.59 o 
   7   4   3      181.92      173.16      5.52 o 
   8   4   3     1981.33     1964.50     28.45 o 
   9   4   3        3.58        7.60      3.54 o 
  10   4   3     1074.27      996.44     19.37 o 
  11   4   3      746.37      733.51     16.60 o 
  12   4   3      252.79      243.82     10.16 o 
  13   4   3        9.53        8.51      4.65 o 
  14   4   3        9.98        6.61      4.95 o 
  15   4   3     1055.10     1051.32     35.38 o 
 -15   5   3        9.60       14.48      6.30 o 
 -14   5   3     1141.77     1176.96     20.98 o 
 -13   5   3      724.82      755.49     17.51 o 
 -12   5   3      217.25      226.49      9.95 o 
 -11   5   3     1085.93     1140.01     24.13 o 
 -10   5   3      609.27      587.50     10.68 o 
  -9   5   3      188.76      211.46      7.25 o 
  -8   5   3     6560.19     6432.41    112.74 o 
  -7   5   3     4773.22     4674.07     52.15 o 
  -6   5   3        5.55       12.32      3.16 o 
  -5   5   3     1723.82     1685.98     23.47 o 
  -4   5   3     1247.12     1153.02     18.04 o 
  -3   5   3     2209.76     2360.09     33.55 o 
  -2   5   3      822.70      847.03      9.93 o 
  -1   5   3     1570.94     1557.12     23.22 o 
   0   5   3     1137.29     1316.59     15.83 o 
   1   5   3       48.99       51.11      3.71 o 
   2   5   3     9870.86    10123.36     81.23 o 
   3   5   3       77.76      112.62      6.57 o 
   4   5   3     1890.13     1923.83     21.36 o 
   5   5   3        3.12       11.21      2.69 o 
   6   5   3     1068.07     1007.95     14.28 o 
   7   5   3      127.99      128.35      7.84 o 
   8   5   3     1453.17     1416.03     24.35 o 
   9   5   3      745.05      737.71     17.15 o 
  10   5   3     2701.32     2653.78     37.97 o 
  11   5   3      384.98      363.30     12.84 o 
  12   5   3      207.16      193.99      9.85 o 
  13   5   3     1214.92     1172.96     35.38 o 
  14   5   3     2073.58     2091.64     40.04 o 
 -14   6   3        0.64        2.54      5.97 o 
 -13   6   3        3.37       14.40      7.78 o 
 -12   6   3     1029.04     1036.41     36.54 o 
 -11   6   3     1376.84     1306.43     26.79 o 
 -10   6   3      288.28      324.07     14.69 o 
  -9   6   3      766.20      754.36     14.98 o 
  -8   6   3     4208.39     4124.23     62.77 o 
  -7   6   3      254.52      268.04     15.55 o 
  -6   6   3     8685.20     8568.74     88.47 o 
  -5   6   3     1268.53     1239.97     20.14 o 
  -4   6   3      617.80      662.65     13.82 o 
  -3   6   3     1047.99     1013.58     17.49 o 
  -2   6   3     2513.26     2563.04     22.60 o 
  -1   6   3     1626.45     1733.53     19.99 o 
   0   6   3      217.24      228.46      7.67 o 
   1   6   3     2616.76     2637.06     27.65 o 
   2   6   3      238.34      233.57      8.96 o 
   3   6   3     1837.07     1860.59     22.06 o 
   4   6   3     2486.45     2478.09     27.08 o 
   5   6   3     5930.62     5996.44     96.02 o 
   6   6   3      452.66      430.82     12.84 o 
   7   6   3      941.00      932.67     19.70 o 
   8   6   3      196.99      198.65      9.85 o 
   9   6   3        0.07        2.72      4.40 o 
  10   6   3       22.14       13.77      5.75 o 
  11   6   3     3182.74     3125.31     44.83 o 
  12   6   3      985.27     1050.33     23.47 o 
  13   6   3        0.86       -0.57      5.20 o 
 -12   7   3     1387.17     1327.97     43.54 o 
 -11   7   3      478.25      468.13     16.60 o 
 -10   7   3      949.09      918.62     22.91 o 
  -9   7   3       63.20       55.00      7.46 o 
  -8   7   3       80.40       88.22      7.84 o 
  -7   7   3     1270.24     1280.70     41.21 o 
  -6   7   3      813.70      785.38     16.06 o 
  -5   7   3     1227.22     1192.06     20.35 o 
  -4   7   3     2683.64     2698.18     35.53 o 
  -3   7   3      371.12      522.21     38.10 o 
  -2   7   3     5709.55     5833.43     64.58 o 
  -1   7   3       24.78       21.32      3.29 o 
   0   7   3     2390.68     2327.21     32.97 o 
   1   7   3      240.50      255.40      9.85 o 
   2   7   3     1612.51     1594.54     23.25 o 
   3   7   3      413.36      418.85     13.87 o 
   4   7   3      692.42      661.29     16.38 o 
   5   7   3     1105.52     1105.59     21.91 o 
   6   7   3     1591.96     1581.18     27.89 o 
   7   7   3      264.34      262.57     11.73 o 
   8   7   3     4908.49     4877.18     61.31 o 
   9   7   3        3.76        6.96      5.75 o 
  10   7   3        8.97       12.44      5.50 o 
  11   7   3        1.03        6.18      8.94 o 
  12   7   3      196.90      214.88     12.44 o 
 -10   8   3       47.13       22.66      9.33 o 
  -9   8   3     1891.39     1843.26     34.75 o 
  -8   8   3      103.73      104.93      9.06 o 
  -7   8   3      225.69      220.37     12.29 o 
  -6   8   3      462.71      470.63     16.16 o 
  -5   8   3      146.55      133.93      9.52 o 
  -4   8   3      128.93      109.63     12.44 o 
  -3   8   3       55.77       64.53     10.11 o 
  -2   8   3      911.19      953.91     19.15 o 
  -1   8   3     4562.15     4675.49     55.78 o 
   0   8   3      400.94      410.52     17.88 o 
   1   8   3     1689.02     1667.73     22.54 o 
   2   8   3        4.16        1.82      3.72 o 
   3   8   3      310.43      316.94     12.06 o 
   4   8   3        3.19       14.00      6.22 o 
   5   8   3     1650.09     1626.93     29.22 o 
   6   8   3      255.81      280.04     12.61 o 
   7   8   3      864.02      878.21     21.25 o 
   8   8   3      317.51      316.88     13.61 o 
   9   8   3      644.20      652.46     19.03 o 
  10   8   3     2529.51     2511.28     41.51 o 
  -7   9   3     1327.58     1431.60     30.66 o 
  -6   9   3       45.05       41.79      7.64 o 
  -5   9   3       12.65       12.93      6.53 o 
  -4   9   3     1045.05     1079.02     24.90 o 
  -3   9   3      949.29     1022.31     46.65 o 
  -2   9   3      113.19      113.91      9.30 o 
  -1   9   3      213.60      252.06     12.06 o 
   0   9   3       18.20       14.00      7.78 o 
   2   9   3      931.60      963.33     28.77 o 
   3   9   3       47.48       39.97      6.86 o 
   4   9   3      610.23      620.09     17.71 o 
   5   9   3       57.90       64.53      8.19 o 
   6   9   3      735.79      751.13     23.33 o 
 -16   0   4      735.75      789.94     28.77 o 
 -14   0   4     5772.72     5692.09     96.41 o 
 -12   0   4     1615.99     1611.76     36.54 o 
 -10   0   4     1337.53     1315.65     15.40 o 
  -8   0   4    14834.08    15035.22    140.84 o 
  -6   0   4     5452.08     5467.23    145.78 o 
  -4   0   4      873.80      970.31     12.06 o 
  -2   0   4     1530.57     1438.84     15.36 o 
   0   0   4      311.07      288.56      5.44 o 
   2   0   4     8543.63     8297.50    110.41 o 
   4   0   4     1693.14     1729.58     30.71 o 
   6   0   4     2605.34     2213.08     20.76 o 
   8   0   4     4706.24     4757.07     41.06 o 
  10   0   4     2623.85     2622.89     44.80 o 
  12   0   4     6454.77     6368.57     55.45 o 
  14   0   4     1137.93     1109.50     32.66 o 
  16   0   4     6261.85     6718.40    115.07 o 
 -17   1   4      731.26      748.86     20.57 o 
 -16   1   4       91.62       99.48      8.55 o 
 -15   1   4     2591.57     2462.24     37.92 o 
 -14   1   4       78.25       73.73      8.16 o 
 -13   1   4     6964.00     6769.58     76.68 o 
 -12   1   4     2119.13     2068.60     30.77 o 
 -11   1   4     1029.78     1038.04     12.80 o 
 -10   1   4      266.12      256.48     11.57 o 
  -9   1   4     4274.90     3977.54     36.11 o 
  -8   1   4    13258.30    13793.06    164.71 o 
  -7   1   4     4702.74     4799.08     49.04 o 
  -6   1   4     1908.60     1937.12     15.57 o 
  -5   1   4     6272.90     6356.53     50.06 o 
  -4   1   4     1739.30     1891.23     14.59 o 
  -3   1   4     3611.31     3911.85     67.64 o 
  -2   1   4     2103.39     2295.80     16.76 o 
  -1   1   4    13305.96    13385.26    103.43 o 
   0   1   4      522.34      547.02      5.80 o 
   1   1   4     7552.38     7638.06     94.86 o 
   2   1   4     9351.06     9689.58     92.44 o 
   3   1   4    12892.52    13231.58    103.90 o 
   4   1   4        2.18       13.41      2.36 o 
   5   1   4      840.22      832.01      8.42 o 
   6   1   4     1370.32     1489.13     13.04 o 
   7   1   4     3551.77     3419.14     23.75 o 
   8   1   4      802.42      755.26      8.07 o 
   9   1   4     3672.67     3603.63     25.74 o 
  10   1   4     2260.32     2244.08     18.19 o 
  11   1   4     3763.54     3670.66     27.14 o 
  12   1   4     1382.73     1389.23     16.00 o 
  13   1   4     1209.30     1233.07     15.38 o 
  14   1   4     2856.03     2939.09     32.56 o 
  15   1   4     3789.47     3925.81     62.59 o 
  16   1   4       41.26       54.28      7.70 o 
  17   1   4      482.24      450.95     24.10 o 
 -17   2   4      506.26      512.17     17.26 o 
 -16   2   4       66.84       62.70      7.64 o 
 -15   2   4     1014.71      968.30     21.67 o 
 -14   2   4      852.70      850.57     19.46 o 
 -13   2   4      786.46      757.68     14.32 o 
 -12   2   4     1663.22     1636.04     18.40 o 
 -11   2   4     1830.93     1810.75     22.55 o 
 -10   2   4        5.47       12.18      2.69 o 
  -9   2   4     1979.96     1900.16     21.03 o 
  -8   2   4     2936.16     2834.68     27.65 o 
  -7   2   4     3796.16     3441.60     31.54 o 
  -6   2   4      820.19     1049.62     12.55 o 
  -5   2   4       15.84        7.93      1.60 o 
  -4   2   4     5275.03     5645.44     79.31 o 
  -3   2   4     2775.93     2799.31     20.59 o 
  -2   2   4    10099.65    10982.53    131.77 o 
  -1   2   4     9726.85    10213.60     67.49 o 
   0   2   4        9.45       17.32      1.80 o 
   1   2   4      187.50      177.57      4.29 o 
   2   2   4     2281.22     2328.06     20.75 o 
   3   2   4     4960.19     5208.36     36.37 o 
   4   2   4      824.26      806.42      8.02 o 
   5   2   4     2142.76     2124.92     17.20 o 
   6   2   4     3068.54     2945.99     26.60 o 
   7   2   4     2153.49     2080.27     23.57 o 
   8   2   4     4942.33     4895.94     36.29 o 
   9   2   4     3936.95     3788.80     56.23 o 
  10   2   4     2255.69     2226.16     19.94 o 
  11   2   4      374.03      352.23      8.37 o 
  12   2   4     1015.04     1043.10     14.36 o 
  13   2   4     5396.09     5362.85     44.26 o 
  14   2   4        9.95        7.39      4.40 o 
  15   2   4     1143.45     1181.03     28.77 o 
 -16   3   4     1751.71     1766.89     32.31 o 
 -15   3   4      228.27      219.53     11.18 o 
 -14   3   4     3186.94     3211.93     35.80 o 
 -13   3   4        9.88       11.95      3.62 o 
 -12   3   4     1261.41     1296.52     19.49 o 
 -11   3   4      137.14      173.51      6.62 o 
 -10   3   4        6.89        6.35      2.62 o 
  -9   3   4       29.86       36.09      3.37 o 
  -8   3   4      511.88      548.18      9.68 o 
  -7   3   4     1616.72     1501.08     17.46 o 
  -6   3   4      343.93      322.58      6.84 o 
  -5   3   4     1434.64     1382.73     15.53 o 
  -4   3   4      254.90      261.20      3.92 o 
  -3   3   4     1244.40     1299.60     10.85 o 
  -2   3   4     5210.79     5304.86     51.47 o 
  -1   3   4     8936.48     9280.75     71.89 o 
   0   3   4     2176.36     2192.02     20.31 o 
   1   3   4      530.82      479.89      5.49 o 
   2   3   4    10354.43    10495.85     81.71 o 
   3   3   4     1136.51     1095.11     12.80 o 
   4   3   4     3372.74     3156.94     28.59 o 
   5   3   4       33.35       42.39      2.17 o 
   6   3   4      852.84      894.12      9.61 o 
   7   3   4      570.86      616.53      7.97 o 
   8   3   4     3930.74     3935.85     42.46 o 
   9   3   4    13039.70    12988.52     89.00 o 
  10   3   4      236.49      225.12      8.40 o 
  11   3   4        1.84        5.05      3.85 o 
  12   3   4       14.57       17.82      4.40 o 
  13   3   4     2476.25     2338.74     35.38 o 
  14   3   4       98.03       96.38      7.08 o 
  15   3   4      309.36      315.42     11.73 o 
  16   3   4      239.10      269.02     15.55 o 
 -16   4   4      196.67      220.07     11.95 o 
 -15   4   4      164.95      171.35      7.26 o 
 -14   4   4     1559.33     1639.03     20.62 o 
 -13   4   4     3540.21     3474.56     33.18 o 
 -12   4   4        3.38        3.11      4.40 o 
 -11   4   4     1578.09     1507.30     17.99 o 
 -10   4   4      232.57      270.85     11.06 o 
  -9   4   4     3769.62     3535.22     41.03 o 
  -8   4   4     4038.10     3982.57     37.94 o 
  -7   4   4       36.05       32.09      3.08 o 
  -6   4   4      283.94      287.27      6.75 o 
  -5   4   4     2493.97     2534.98     26.50 o 
  -4   4   4    12440.62    13145.78    101.01 o 
  -3   4   4        8.31       17.39      1.84 o 
  -2   4   4     1425.60     1540.62     13.79 o 
  -1   4   4     5109.51     5187.94     43.17 o 
   0   4   4        0.58        2.10      1.60 o 
   1   4   4     3390.58     3509.04     31.38 o 
   2   4   4     3965.41     3930.96     39.20 o 
   3   4   4    23893.82    23919.21    180.80 o 
   4   4   4     1544.16     1667.92     22.05 o 
   5   4   4     2271.03     2175.68     22.72 o 
   6   4   4      184.34      186.50      5.70 o 
   7   4   4     6669.36     6542.76     63.98 o 
   8   4   4       19.95       32.70     12.05 o 
   9   4   4      698.13      685.56     23.71 o 
  10   4   4      758.14      745.24     27.60 o 
  11   4   4      250.41      243.90     10.07 o 
  12   4   4      221.96      226.75     15.16 o 
  13   4   4       16.59       18.46      5.44 o 
  14   4   4      105.02      124.25      8.51 o 
  15   4   4      433.55      426.44     14.17 o 
 -15   5   4       45.51       40.15      6.09 o 
 -14   5   4        2.08       18.21      4.21 o 
 -13   5   4     2390.67     2387.16     30.84 o 
 -12   5   4     1525.62     1480.28     19.04 o 
 -11   5   4      108.52      114.42      6.24 o 
 -10   5   4       67.19       97.95      5.70 o 
  -9   5   4      288.81      262.49      7.78 o 
  -8   5   4      694.34      734.81     33.92 o 
  -7   5   4      262.41      296.57     27.21 o 
  -6   5   4     1389.34     1365.12     21.03 o 
  -5   5   4     1463.73     1418.57     21.25 o 
  -4   5   4        0.11       10.89      3.89 o 
  -3   5   4     3956.50     3911.36     32.10 o 
  -2   5   4     1417.70     1449.60     14.09 o 
  -1   5   4     1079.90     1147.51     14.12 o 
   0   5   4      486.81      533.17      9.10 o 
   1   5   4      875.07      865.07     16.24 o 
   2   5   4       59.55       46.59      3.42 o 
   3   5   4      725.64      625.04     10.43 o 
   4   5   4      275.98      278.00      6.92 o 
   5   5   4     6164.64     6116.41     53.40 o 
   6   5   4      190.34      206.26      6.51 o 
   7   5   4      966.66      926.65     30.32 o 
   8   5   4      456.76      438.66     12.84 o 
   9   5   4      777.13      753.58     17.15 o 
  10   5   4      620.46      628.21     16.38 o 
  11   5   4      571.17      579.27     27.60 o 
  12   5   4      737.99      747.31     34.99 o 
  13   5   4       90.38       88.32      8.55 o 
  14   5   4     1789.21     1821.18     31.66 o 
 -14   6   4       49.61       62.44      8.19 o 
 -13   6   4       81.15       80.08     13.22 o 
 -12   6   4      370.25      369.31     14.17 o 
 -11   6   4     1350.95     1339.86     20.51 o 
 -10   6   4     1470.64     1393.85     21.39 o 
  -9   6   4      781.97      751.53     16.25 o 
  -8   6   4        3.35        4.01      6.61 o 
  -7   6   4     1208.33     1243.22     24.10 o 
  -6   6   4     2117.05     2068.72     29.00 o 
  -5   6   4      273.11      271.09     16.72 o 
  -4   6   4     4701.69     4847.11     72.70 o 
  -3   6   4        4.34        7.21      2.99 o 
  -2   6   4       32.39       33.71      2.68 o 
  -1   6   4       92.44       95.87      7.57 o 
   0   6   4     1061.95     1091.66     14.90 o 
   1   6   4     1031.23     1061.50     14.76 o 
   2   6   4     2583.95     2589.55     27.46 o 
   3   6   4     2406.58     2303.11     25.50 o 
   4   6   4      164.94      170.24      6.51 o 
   5   6   4      346.97      370.92     15.93 o 
   6   6   4      738.39      711.30     22.55 o 
   7   6   4       76.01       80.42      6.53 o 
   8   6   4      793.27      768.52     18.26 o 
   9   6   4     2585.12     2559.94     38.30 o 
  10   6   4     2040.65     1959.58     32.54 o 
  11   6   4       70.93       68.23     12.05 o 
  12   6   4      142.11      149.08     10.89 o 
  13   6   4     3638.99     3849.86     53.35 o 
 -12   7   4      276.20      271.74     26.05 o 
 -11   7   4       33.08       25.48      7.08 o 
 -10   7   4      441.49      410.70     15.69 o 
  -9   7   4     3046.19     2921.39     44.37 o 
  -8   7   4       37.11       39.65      9.33 o 
  -7   7   4      719.34      651.19     15.13 o 
  -6   7   4      780.83      783.41     16.25 o 
  -5   7   4      100.07      136.16     15.16 o 
  -4   7   4      727.61      708.10     28.77 o 
  -3   7   4      372.86      348.18     12.83 o 
  -2   7   4     2689.39     2765.76     36.79 o 
  -1   7   4     5082.79     5192.41     71.78 o 
   0   7   4       26.48       26.56      3.87 o 
   1   7   4       42.80       50.38      4.32 o 
   2   7   4      959.30      932.25     15.06 o 
   3   7   4      825.11      802.27     15.37 o 
   4   7   4      270.08      245.03     10.07 o 
   5   7   4      425.12      432.77     14.77 o 
   6   7   4      123.04      119.61     12.83 o 
   7   7   4     2414.62     2395.91     36.64 o 
   8   7   4      927.50      912.48     21.03 o 
   9   7   4     3581.88     3584.28     66.87 o 
  10   7   4       86.40       88.59     15.16 o 
  11   7   4     1993.93     2010.80     34.65 o 
 -10   8   4     1282.30     1342.95     33.04 o 
  -9   8   4      714.12      697.80     24.88 o 
  -8   8   4       26.16       24.07      6.73 o 
  -7   8   4     1395.63     1445.68     29.55 o 
  -6   8   4       65.38       64.53     10.89 o 
  -5   8   4       43.86       46.65      9.33 o 
  -4   8   4     3017.75     3028.37     60.65 o 
  -3   8   4      231.56      276.03     10.63 o 
  -2   8   4     1105.29     1119.47     22.55 o 
  -1   8   4      654.94      668.37     16.33 o 
   0   8   4      241.72      224.70     14.77 o 
   1   8   4      284.33      260.44      8.65 o 
   2   8   4     2638.62     2682.93     30.89 o 
   3   8   4        1.00       -2.07      4.10 o 
   4   8   4       58.85       51.53      7.39 o 
   5   8   4      375.34      410.63     14.77 o 
   6   8   4      891.05      862.47     26.05 o 
   7   8   4      148.67      160.20     20.99 o 
   8   8   4     1435.45     1466.00     28.67 o 
   9   8   4      492.15      539.35     17.71 o 
  -7   9   4        8.07       -3.63      6.53 o 
  -6   9   4      660.63      657.26     31.88 o 
  -5   9   4       10.69        5.24     10.50 o 
  -4   9   4     1073.92     1120.38     34.99 o 
  -3   9   4     1847.54     1818.58     45.10 o 
  -2   9   4     1485.52     1531.68     40.43 o 
  -1   9   4      282.18      288.45     17.88 o 
   0   9   4      799.65      907.34     29.55 o 
   2   9   4       74.81       67.64     10.11 o 
   3   9   4      491.38      502.87     15.60 o 
   4   9   4       19.76       25.34      6.30 o 
   5   9   4      969.35      935.30     22.02 o 
   6   9   4       55.19       61.14      7.84 o 
 -17   0   5       17.72       11.66      7.78 o 
 -15   0   5     2399.71     2293.63     51.32 o 
 -13   0   5     6397.12     6415.95    104.19 o 
 -11   0   5       61.75       66.09      7.78 o 
  -9   0   5      189.08      140.95      5.83 o 
  -7   0   5    13400.27    13940.14    196.71 o 
  -5   0   5      220.78      353.42      7.78 o 
  -3   0   5     1702.71     1786.47     21.77 o 
  -1   0   5     4700.91     4731.10     62.98 o 
   1   0   5    21553.95    21501.82    288.45 o 
   5   0   5      525.63      713.90     10.95 o 
   7   0   5    25232.84    24567.39    387.20 o 
   9   0   5      415.96      412.95      9.51 o 
  11   0   5     1067.15     1069.98     14.49 o 
  13   0   5     3297.69     3358.23     41.60 o 
  15   0   5     1467.52     1572.89     41.99 o 
 -17   1   5      149.59      167.62     10.71 o 
 -16   1   5      514.76      495.36     15.92 o 
 -15   1   5      823.78      840.36     20.06 o 
 -14   1   5     7608.49     7288.87     82.73 o 
 -13   1   5      160.93      145.18      8.25 o 
 -12   1   5      440.68      445.67     12.61 o 
 -11   1   5      112.79      118.77      6.86 o 
 -10   1   5       43.95       52.17      3.87 o 
  -9   1   5      291.77      285.94      6.70 o 
  -8   1   5     4880.91     4872.09     42.28 o 
  -7   1   5     6358.24     6704.57     56.16 o 
  -6   1   5       20.35       27.29      1.72 o 
  -5   1   5      248.62      271.40      4.00 o 
  -4   1   5        6.79       12.00      1.02 o 
  -3   1   5      475.70      544.33      5.61 o 
  -2   1   5     3505.86     3569.08     28.81 o 
  -1   1   5      104.11      141.30      2.81 o 
   0   1   5      751.96      699.39     10.53 o 
   1   1   5     3588.74     3537.95     45.90 o 
   2   1   5       11.67       16.23      1.35 o 
   3   1   5     5260.12     5474.08     43.62 o 
   4   1   5     3577.92     3686.09     31.06 o 
   5   1   5     2229.21     2157.82     20.31 o 
   6   1   5    11529.33    10991.58     73.95 o 
   7   1   5      751.52      816.46      9.18 o 
   8   1   5     1451.80     1460.77     14.00 o 
   9   1   5     1585.34     1560.23     26.71 o 
  10   1   5      412.82      440.03      6.65 o 
  11   1   5       39.77       38.42      2.68 o 
  12   1   5     2985.24     2965.35     23.63 o 
  13   1   5     3544.12     3581.41     31.98 o 
  14   1   5      258.67      277.85      9.03 o 
  15   1   5      300.20      347.54     20.22 o 
 -17   2   5      228.35      225.77     12.06 o 
 -16   2   5      935.95      930.82     22.22 o 
 -15   2   5       57.32       51.62      6.86 o 
 -14   2   5      815.95      851.89     31.10 o 
 -13   2   5      410.58      392.46     10.85 o 
 -12   2   5      265.83      272.86     11.53 o 
 -11   2   5      142.95      166.13      7.82 o 
 -10   2   5      489.61      499.04      9.53 o 
  -9   2   5      101.57       78.38      4.04 o 
  -8   2   5     1266.62     1175.16     14.77 o 
  -7   2   5     2969.76     2848.28     27.22 o 
  -6   2   5     2146.68     1984.80     20.19 o 
  -5   2   5      206.27      172.56      4.49 o 
  -4   2   5      340.71      395.87      5.27 o 
  -3   2   5      198.03      169.06      3.03 o 
  -2   2   5      727.69      870.79      8.03 o 
  -1   2   5      242.05      229.06      3.13 o 
   0   2   5     2924.89     3032.80     22.03 o 
   1   2   5     7163.53     7053.38     55.43 o 
   2   2   5      432.79      466.66      6.65 o 
   3   2   5      187.35      164.35      6.12 o 
   4   2   5      258.23      197.72      3.44 o 
   5   2   5        7.36        3.79      2.00 o 
   6   2   5      504.31      521.15     15.49 o 
   7   2   5      200.64      201.33      4.49 o 
   8   2   5     3608.80     3524.30     31.53 o 
   9   2   5      951.10      954.82     17.73 o 
  10   2   5     1282.64     1260.87     13.56 o 
  11   2   5      434.94      442.93      9.22 o 
  12   2   5      117.17      114.11      6.86 o 
  13   2   5     3196.94     3250.12     41.06 o 
  14   2   5     3290.92     3350.54     42.71 o 
  15   2   5      310.25      340.55     15.55 o 
 -16   3   5      525.14      531.14     25.27 o 
 -15   3   5      446.71      420.56     14.50 o 
 -14   3   5      285.70      277.61     15.04 o 
 -13   3   5      710.91      692.65     14.13 o 
 -12   3   5      109.81      114.54      5.32 o 
 -11   3   5     2520.69     2498.11     27.91 o 
 -10   3   5      563.98      512.43     10.09 o 
  -9   3   5     1355.29     1348.18     17.31 o 
  -8   3   5      580.11      578.98      9.98 o 
  -7   3   5      336.15      342.00      7.29 o 
  -6   3   5      488.00      474.20     12.63 o 
  -5   3   5        3.47       11.34      1.91 o 
  -4   3   5     3394.71     3598.84     26.54 o 
  -3   3   5       95.81       86.15      2.14 o 
  -2   3   5     2428.45     2497.51     17.29 o 
  -1   3   5     5832.36     5871.74     57.36 o 
   0   3   5      655.58      648.27      8.45 o 
   1   3   5     1575.12     1515.02     15.53 o 
   2   3   5     1896.85     1940.17     19.11 o 
   3   3   5     5850.32     5421.99     45.10 o 
   4   3   5      366.70      333.17      4.71 o 
   5   3   5     1345.13     1312.76     12.33 o 
   6   3   5      535.39      527.20      8.75 o 
   7   3   5       26.74       20.69      2.34 o 
   8   3   5     1495.93     1468.67     29.51 o 
   9   3   5     1027.27     1036.00     13.92 o 
  10   3   5     3778.08     3569.16     43.82 o 
  11   3   5      417.56      412.05     11.73 o 
  12   3   5     2665.87     2557.67     38.49 o 
  13   3   5       31.83       27.57      8.16 o 
  14   3   5      387.77      354.33     11.95 o 
  15   3   5     1581.73     1615.21     27.34 o 
  16   3   5      182.17      200.60     14.00 o 
 -16   4   5     1198.79     1209.70     26.46 o 
 -15   4   5       34.95       37.17     10.04 o 
 -14   4   5      153.91      169.06     10.55 o 
 -13   4   5      838.65      924.63     22.56 o 
 -12   4   5     2551.29     2291.58     24.42 o 
 -11   4   5       25.75       22.64      3.53 o 
 -10   4   5     2329.39     2336.46     26.54 o 
  -9   4   5      441.92      447.48     15.29 o 
  -8   4   5      953.85      936.00     14.00 o 
  -7   4   5      135.33      148.06      5.60 o 
  -6   4   5      863.02      861.48     18.32 o 
  -5   4   5       13.29       25.92      3.18 o 
  -4   4   5     3849.91     4152.85     27.50 o 
  -3   4   5    19280.81    20127.73    151.74 o 
  -2   4   5      565.91      480.46      6.38 o 
  -1   4   5      163.93      166.44      4.44 o 
   0   4   5      302.61      329.13      6.39 o 
   1   4   5        3.36        4.94      1.21 o 
   2   4   5     7615.28     7308.55     59.74 o 
   3   4   5     7753.05     8006.21     65.27 o 
   4   4   5     5031.97     4923.30     43.13 o 
   5   4   5       15.65       17.32      2.52 o 
   6   4   5       43.30       55.17      3.53 o 
   7   4   5     3079.12     3009.62     29.80 o 
   8   4   5     3630.77     3447.09     38.58 o 
   9   4   5     1539.36     1524.27     24.58 o 
  10   4   5     3213.70     3079.39     40.51 o 
  11   4   5      527.14      548.08     14.38 o 
  12   4   5      970.08      942.63     29.55 o 
  13   4   5      428.41      410.38     13.06 o 
  14   4   5      167.23      170.49      9.52 o 
  15   4   5      332.60      344.36     29.55 o 
 -15   5   5      412.83      417.37     10.82 o 
 -14   5   5     1354.22     1338.74     19.17 o 
 -13   5   5      154.35      214.95      7.86 o 
 -12   5   5      413.87      422.30      9.86 o 
 -11   5   5     1421.77     1454.77     20.80 o 
 -10   5   5     2057.83     1918.34     23.94 o 
  -9   5   5       46.71       38.93      4.86 o 
  -8   5   5      198.02      201.48      6.84 o 
  -7   5   5      115.55      125.84      5.35 o 
  -6   5   5      270.61      269.42      8.59 o 
  -5   5   5       14.15       88.80     14.00 o 
  -4   5   5    14780.22    14734.57    142.39 o 
  -3   5   5     2395.02     2458.30     20.71 o 
  -2   5   5     1334.65     1203.65     12.50 o 
  -1   5   5      141.95      140.83      4.90 o 
   0   5   5      215.47      249.37      6.25 o 
   1   5   5       13.66       10.64      3.17 o 
   2   5   5      221.95      169.57      5.64 o 
   3   5   5     2168.24     2092.84     22.67 o 
   4   5   5      114.07      121.78      5.19 o 
   5   5   5      380.37      371.21     13.11 o 
   6   5   5     3504.50     3473.55     34.23 o 
   7   5   5      610.44      618.22     14.72 o 
   8   5   5       34.80       46.96      5.42 o 
   9   5   5      467.02      450.98     13.39 o 
  10   5   5        4.90       10.61      4.65 o 
  11   5   5      303.03      287.65     11.39 o 
  12   5   5       81.58       82.04      7.78 o 
  13   5   5     1088.99     1081.14     28.38 o 
  14   5   5      159.29      174.09     10.63 o 
 -13   6   5       45.73       46.82      7.41 o 
 -12   6   5      137.93      125.20      7.07 o 
 -11   6   5      111.51       90.75      6.73 o 
 -10   6   5      157.77      158.08     24.88 o 
  -9   6   5     3578.63     3588.83     53.26 o 
  -8   6   5     1720.28     1716.69     26.46 o 
  -7   6   5        4.08       20.27      3.88 o 
  -6   6   5     1010.84     1029.99     18.82 o 
  -5   6   5     1515.87     1618.64     29.55 o 
  -4   6   5      420.67      411.77     11.18 o 
  -3   6   5     6824.77     6739.99     72.28 o 
  -2   6   5       79.65       92.67      5.16 o 
  -1   6   5      274.01      274.88      6.82 o 
   0   6   5      313.19      357.12      8.00 o 
   1   6   5      861.52      903.83     16.03 o 
   2   6   5      186.40      187.88      8.31 o 
   3   6   5     8018.77     7920.29     67.64 o 
   4   6   5      186.80      195.32      6.70 o 
   5   6   5       34.35       28.26      3.76 o 
   6   6   5      407.96      376.39     16.33 o 
   7   6   5       92.30      102.69      7.41 o 
   8   6   5     2168.95     2161.11     33.32 o 
   9   6   5     1848.76     1828.63     38.88 o 
  10   6   5     1533.96     1554.24     28.12 o 
  11   6   5     1888.92     1867.50     31.66 o 
  12   6   5     1225.00     1269.10     25.90 o 
  13   6   5      158.65      168.24     11.18 o 
 -12   7   5      448.30      469.37     17.15 o 
 -11   7   5       10.80        0.78      6.05 o 
 -10   7   5     3711.74     3702.72     66.09 o 
  -9   7   5        0.10        5.63      4.46 o 
  -8   7   5      959.05      947.41     19.23 o 
  -7   7   5       59.01       60.90      6.61 o 
  -6   7   5      211.95      226.94     10.89 o 
  -5   7   5       26.58       44.02      5.03 o 
  -4   7   5      828.41      863.69     17.71 o 
  -3   7   5        3.68        5.66      3.73 o 
  -2   7   5      688.14      725.31     16.16 o 
  -1   7   5      462.28      457.69     12.91 o 
   0   7   5       13.56       18.16      3.42 o 
   1   7   5     1016.19     1006.88     15.35 o 
   2   7   5     1835.50     1805.19     22.51 o 
   3   7   5      137.35      130.54      7.53 o 
   4   7   5        2.36        2.63      3.08 o 
   5   7   5      406.84      382.88     15.55 o 
   6   7   5     1465.43     1440.39     62.59 o 
   7   7   5      130.39      138.21     17.11 o 
   8   7   5     2688.44     2712.30     40.18 o 
   9   7   5     1226.00     1208.63     25.13 o 
  10   7   5        1.43        0.39      5.50 o 
  11   7   5       91.49      100.74      9.30 o 
 -10   8   5      172.16      157.57     30.71 o 
  -9   8   5     1064.49     1118.71     26.46 o 
  -8   8   5     1554.18     1569.00     42.76 o 
  -7   8   5       89.80      106.52     13.22 o 
  -6   8   5      284.64      265.91     17.11 o 
  -5   8   5      159.67      154.22     13.61 o 
  -4   8   5       47.72       46.94      9.72 o 
  -3   8   5     1771.22     1860.31     29.55 o 
  -2   8   5      271.19      280.00     14.00 o 
  -1   8   5      964.64     1003.61     20.57 o 
   0   8   5     1257.80     1248.67     33.43 o 
   1   8   5      599.89      600.68     12.52 o 
   2   8   5     1285.73     1252.15     19.34 o 
   3   8   5     2268.71     2207.19     33.65 o 
   4   8   5      116.83       94.75      7.64 o 
   5   8   5     1048.97     1103.51     22.91 o 
   6   8   5       86.39       93.83      8.25 o 
   7   8   5      731.56      764.96     19.70 o 
   8   8   5        0.75       -0.74      5.42 o 
   9   8   5      207.97      229.94     12.06 o 
  -6   9   5       57.63       62.44      9.33 o 
  -5   9   5       59.80       76.20     12.44 o 
  -4   9   5      643.14      630.55     26.44 o 
  -3   9   5      370.85      426.07     21.77 o 
  -2   9   5      264.48      290.79     17.88 o 
  -1   9   5     2391.56     2531.30     37.89 o 
   0   9   5     1105.59     1180.03     23.87 o 
   1   9   5     1374.84     1348.97     36.54 o 
   3   9   5      233.01      242.05     11.26 o 
   4   9   5      444.48      478.41     15.28 o 
   5   9   5      254.53      246.88     11.95 o 
 -16   0   6        1.02        4.67      7.00 o 
 -14   0   6     6375.01     6436.94    106.52 o 
 -12   0   6      706.67      786.05     24.10 o 
 -10   0   6     4392.69     4294.14     70.75 o 
  -8   0   6      479.42      720.43     11.95 o 
  -6   0   6     5886.48     5735.83     56.80 o 
  -4   0   6      360.98      476.09     15.16 o 
  -2   0   6    13553.56    13834.52    131.12 o 
   0   0   6    16155.87    16299.28    155.44 o 
   2   0   6     3261.55     3270.95     45.87 o 
   4   0   6       53.97       52.09      3.89 o 
   6   0   6    20226.48    19705.01    251.91 o 
   8   0   6    10333.13    10068.57    167.94 o 
  10   0   6       32.40       38.63      3.42 o 
  12   0   6     4923.63     4845.84     59.48 o 
  14   0   6      138.68      177.27     14.77 o 
 -17   1   6       90.21       93.71      8.80 o 
 -16   1   6     1371.76     1385.00     27.76 o 
 -15   1   6      464.42      466.15     14.84 o 
 -14   1   6        0.68       -3.33      7.00 o 
 -13   1   6     3564.25     3453.98    114.68 o 
 -12   1   6      642.29      624.18     15.11 o 
 -11   1   6      840.26      859.38     17.02 o 
 -10   1   6      305.93      269.32      7.07 o 
  -9   1   6      926.10      964.37     13.10 o 
  -8   1   6     9046.57     9129.00     73.85 o 
  -7   1   6      705.88      698.18      7.97 o 
  -6   1   6      897.79      870.42      8.77 o 
  -5   1   6     4798.80     4586.65     32.68 o 
  -4   1   6     2218.31     2456.81     18.68 o 
  -3   1   6      120.25      116.18      2.44 o 
  -2   1   6      782.03      818.36      7.41 o 
  -1   1   6     4283.88     4475.99     52.03 o 
   0   1   6     1249.31     1264.03     11.65 o 
   1   1   6    12693.95    12815.41    185.13 o 
   2   1   6      185.05      155.08      4.10 o 
   3   1   6       97.58      113.16      3.27 o 
   4   1   6      267.07      319.84      5.64 o 
   5   1   6     4858.32     4924.46     40.76 o 
   6   1   6      625.56      645.05      9.08 o 
   7   1   6    19678.85    19490.53    128.61 o 
   8   1   6      801.16      841.28      9.74 o 
   9   1   6       64.73       65.15      3.29 o 
  10   1   6      136.08      147.41      4.41 o 
  11   1   6      964.04     1017.50     12.11 o 
  12   1   6     1680.05     1728.56     17.63 o 
  13   1   6     6337.94     6394.71     57.59 o 
  14   1   6      814.27      786.05     21.77 o 
 -17   2   6      378.84      390.78     25.27 o 
 -16   2   6      106.17      107.99      9.06 o 
 -15   2   6      546.41      526.54     16.72 o 
 -14   2   6        4.22        6.61      4.40 o 
 -13   2   6      368.89      363.72     22.55 o 
 -12   2   6      249.86      259.48      7.72 o 
 -11   2   6      360.78      374.35      8.63 o 
 -10   2   6     3867.50     3712.99     35.82 o 
  -9   2   6      110.54      110.08      4.90 o 
  -8   2   6     1154.85     1115.70     14.48 o 
  -7   2   6     3006.84     3067.99     29.31 o 
  -6   2   6     2040.42     1958.62     20.19 o 
  -5   2   6      679.08      697.89      7.25 o 
  -4   2   6     1449.52     1350.37     11.63 o 
  -3   2   6     1592.98     1612.31     19.08 o 
  -2   2   6      293.08      258.58      3.74 o 
  -1   2   6     4264.54     4446.63     40.52 o 
   0   2   6    18820.35    19110.70    189.05 o 
   1   2   6     4785.91     4968.24     40.34 o 
   2   2   6     2366.91     2393.04     21.93 o 
   3   2   6       32.33       56.21      2.62 o 
   4   2   6     1087.85     1154.53     15.41 o 
   5   2   6     3584.21     3539.72     31.31 o 
   6   2   6     1186.20     1201.79     11.83 o 
   7   2   6      347.58      334.90      6.17 o 
   8   2   6      564.72      573.26      8.49 o 
   9   2   6     3891.83     3775.67     30.11 o 
  10   2   6        0.77        5.38      2.15 o 
  11   2   6       95.98      113.56      4.90 o 
  12   2   6     1306.66     1340.77     22.14 o 
  13   2   6     1405.14     1484.37     24.35 o 
  14   2   6     2059.61     2194.03     31.76 o 
  15   2   6     1476.34     1458.59     33.43 o 
 -16   3   6      319.35      323.61     13.95 o 
 -15   3   6     3148.81     3161.87     49.76 o 
 -14   3   6        1.49        7.63      4.18 o 
 -13   3   6       12.93       19.17      3.43 o 
 -12   3   6     1732.52     1575.08     20.98 o 
 -11   3   6        7.37        9.19      3.27 o 
 -10   3   6      906.19      931.45     14.32 o 
  -9   3   6     2559.02     2474.77     26.46 o 
  -8   3   6       52.07       51.71      3.94 o 
  -7   3   6     1113.00     1110.42     19.57 o 
  -6   3   6     3607.79     3588.54     33.36 o 
  -5   3   6     6128.85     6266.79     64.60 o 
  -4   3   6      850.38      945.28      9.29 o 
  -3   3   6     1362.04     1433.90     14.98 o 
  -2   3   6     7174.22     7145.59     49.19 o 
  -1   3   6     4139.56     4452.68     36.29 o 
   0   3   6      270.09      258.29      5.14 o 
   1   3   6     9250.25     9172.38     72.32 o 
   2   3   6    11208.27    11373.03     88.45 o 
   3   3   6     4984.27     5191.61     43.58 o 
   4   3   6    11132.26    10961.28     86.31 o 
   5   3   6      735.77      664.40     14.57 o 
   6   3   6       17.32       16.19      2.15 o 
   7   3   6      296.88      318.50     10.93 o 
   8   3   6     1326.01     1314.66     16.27 o 
   9   3   6     1012.32      985.98     13.68 o 
  10   3   6      726.64      715.47     15.28 o 
  11   3   6        3.72        3.29      3.54 o 
  12   3   6      719.62      709.79     17.88 o 
  13   3   6     4785.53     4724.36     56.43 o 
  14   3   6        4.76       11.53      4.65 o 
  15   3   6      216.13      279.00     12.83 o 
 -15   4   6       13.67        8.96      4.44 o 
 -14   4   6      855.79      816.36     16.65 o 
 -13   4   6      512.48      517.13     10.75 o 
 -12   4   6      152.83      176.02     15.32 o 
 -11   4   6     2622.13     2500.78     28.64 o 
 -10   4   6      822.43      809.77     14.00 o 
  -9   4   6     1934.61     1940.29     23.14 o 
  -8   4   6       66.38       73.98      4.44 o 
  -7   4   6      264.46      273.11      7.29 o 
  -6   4   6      241.00      252.42      6.70 o 
  -5   4   6     1279.46     1270.02     15.83 o 
  -4   4   6     4611.31     4724.96     41.74 o 
  -3   4   6      429.50      509.99      5.94 o 
  -2   4   6     3233.66     3205.81     33.22 o 
  -1   4   6     4828.94     4706.67     48.23 o 
   0   4   6        9.46       15.48      3.10 o 
   1   4   6        0.01        7.25      1.91 o 
   2   4   6      546.44      507.12      8.77 o 
   3   4   6    14404.30    14220.28    110.85 o 
   4   4   6      197.31      231.15      6.36 o 
   5   4   6     2329.59     2253.34     23.53 o 
   6   4   6      287.27      277.78      7.07 o 
   7   4   6      513.71      477.27      9.29 o 
   8   4   6      766.12      730.55     12.07 o 
   9   4   6     3840.64     3717.43     46.02 o 
  10   4   6        9.04        6.61      4.40 o 
  11   4   6     2000.11     2032.99     30.88 o 
  12   4   6        1.25       -3.94      6.61 o 
  13   4   6      152.32      134.82      8.51 o 
  14   4   6      154.56      160.81      9.30 o 
  15   4   6      619.94      603.33     20.60 o 
 -14   5   6      149.40      161.97      8.24 o 
 -13   5   6     2038.33     1931.64     23.24 o 
 -12   5   6      393.20      400.40     12.27 o 
 -11   5   6       63.23       62.29      5.14 o 
 -10   5   6      119.26      120.72      7.28 o 
  -9   5   6     2280.79     2126.46     25.35 o 
  -8   5   6      286.41      270.33      7.55 o 
  -7   5   6      366.53      372.10      8.77 o 
  -6   5   6       82.61       81.57      4.44 o 
  -5   5   6     1414.47     1380.96     21.36 o 
  -4   5   6      734.54      756.61     15.05 o 
  -3   5   6    18757.53    18963.67    147.82 o 
  -2   5   6      720.21      690.07      8.74 o 
  -1   5   6      228.04      231.31      5.70 o 
   0   5   6     1125.89     1076.16     13.81 o 
   1   5   6     1314.40     1319.15     15.94 o 
   2   5   6      891.34      815.66     12.07 o 
   3   5   6      631.13      582.92     10.30 o 
   4   5   6     4619.45     4509.01     41.33 o 
   5   5   6      254.15      247.54     16.93 o 
   6   5   6     1236.19     1180.63     16.19 o 
   7   5   6     9241.73     9200.11     98.06 o 
   8   5   6     2755.39     2662.60     42.76 o 
   9   5   6        4.45        5.81      6.22 o 
  10   5   6      949.46      934.79     26.82 o 
  11   5   6     2194.98     2093.91     32.77 o 
  12   5   6        6.78       13.09      5.20 o 
  13   5   6        3.54        5.52      5.83 o 
  14   5   6      117.68      129.78      9.30 o 
 -13   6   6       14.49       14.29      4.54 o 
 -12   6   6       12.30       19.43      5.13 o 
 -11   6   6       12.19        7.91      4.65 o 
 -10   6   6     1579.27     1573.42     26.24 o 
  -9   6   6     1222.02     1302.11     22.91 o 
  -8   6   6      252.29      263.68     17.11 o 
  -7   6   6      223.12      221.89      8.96 o 
  -6   6   6      501.81      616.29     29.55 o 
  -5   6   6       15.05       20.17      4.10 o 
  -4   6   6     7529.30     7340.38    132.56 o 
  -3   6   6      777.68      763.24     15.83 o 
  -2   6   6      265.25      248.89      9.30 o 
  -1   6   6       36.57       38.98      3.04 o 
   0   6   6      625.61      624.17     10.70 o 
   1   6   6      969.19      915.26     18.17 o 
   2   6   6     2349.51     2331.94     35.87 o 
   3   6   6       52.03       91.08      5.97 o 
   4   6   6        1.46        2.68      2.82 o 
   5   6   6     1525.20     1595.10     20.54 o 
   6   6   6     1138.96     1102.23     21.03 o 
   7   6   6      423.46      440.01     15.16 o 
   8   6   6     1765.63     1829.69     29.78 o 
   9   6   6     1886.53     1866.90     30.88 o 
  10   6   6       25.81       35.82      6.30 o 
  11   6   6        0.73       -0.78      4.95 o 
  12   6   6      540.44      544.74     16.60 o 
 -12   7   6      344.39      338.68     15.05 o 
 -11   7   6      615.76      556.70     21.38 o 
 -10   7   6       48.77       60.61      8.94 o 
  -9   7   6     4269.94     4410.49     92.91 o 
  -8   7   6       16.91       24.10      5.03 o 
  -7   7   6       25.63       29.04      5.03 o 
  -6   7   6      760.46      760.81     27.60 o 
  -5   7   6      171.80      183.06      8.40 o 
  -4   7   6      123.43      129.23     10.89 o 
  -3   7   6      939.90      986.75     19.46 o 
  -2   7   6      203.18      214.25     10.89 o 
  -1   7   6     2041.82     1947.01     29.67 o 
   0   7   6       24.92       32.65      3.87 o 
   1   7   6       16.40       16.10      4.82 o 
   2   7   6       54.35       63.11      6.93 o 
   3   7   6     2233.55     2230.25     26.27 o 
   4   7   6      228.88      224.43      7.77 o 
   5   7   6      686.52      678.90     16.38 o 
   6   7   6      155.87      150.41      9.15 o 
   7   7   6      682.53      726.50     17.92 o 
   8   7   6       50.93       48.34      6.73 o 
   9   7   6      363.47      392.38     14.50 o 
  10   7   6     1072.87     1063.84     23.47 o 
  11   7   6     1624.49     1698.21     31.44 o 
  -9   8   6      634.02      664.76     27.99 o 
  -8   8   6      780.17      775.17     29.55 o 
  -7   8   6     1971.42     1984.47     36.15 o 
  -6   8   6        1.70        2.09      7.39 o 
  -5   8   6       64.93       70.75      6.53 o 
  -4   8   6      203.38      223.35      9.90 o 
  -3   8   6        1.21       -4.11      4.28 o 
  -2   8   6      582.87      562.65     16.72 o 
  -1   8   6        2.01        0.00      4.10 o 
   0   8   6       14.75        3.89      6.22 o 
   1   8   6     3132.99     3161.32     61.42 o 
   2   8   6     1301.29     1293.69     19.36 o 
   3   8   6     2029.71     2039.00     31.76 o 
   4   8   6       80.11       95.09     11.27 o 
   5   8   6      285.32      277.54     12.83 o 
   6   8   6     1264.41     1264.83     25.00 o 
   7   8   6        0.05       -4.86      4.86 o 
   8   8   6     2609.73     2622.29     40.73 o 
  -6   9   6     1494.95     1583.77     44.32 o 
  -5   9   6       10.26        0.78      7.78 o 
  -4   9   6       81.18       83.19     12.44 o 
  -3   9   6      808.57      856.81     30.32 o 
  -2   9   6      215.77      248.03     10.95 o 
  -1   9   6      279.10      290.84     12.29 o 
   0   9   6     1433.83     1487.23     27.47 o 
   1   9   6      203.66      171.83     14.77 o 
   3   9   6      384.80      389.14     13.61 o 
   4   9   6       31.19       46.95      6.86 o 
   5   9   6      451.27      466.90     15.49 o 
 -17   0   7       13.31       15.55      7.78 o 
 -15   0   7      279.56      277.57     17.11 o 
 -13   0   7     3471.60     3338.59     62.98 o 
 -11   0   7     1020.79      911.23     24.88 o 
  -9   0   7     1623.24     1683.48     22.02 o 
  -7   0   7        9.58        5.00      2.33 o 
  -5   0   7       47.75       45.89      3.30 o 
  -3   0   7     1418.34     1574.79     18.12 o 
  -1   0   7     5256.48     5253.27     50.83 o 
   1   0   7     9887.79     9570.27    124.40 o 
   3   0   7    12011.69    12070.72    156.28 o 
   5   0   7     1896.85     1830.24     30.32 o 
   7   0   7    28076.36    26316.89    349.88 o 
   9   0   7      143.84      146.95      7.78 o 
  11   0   7      560.24      545.03     15.55 o 
  13   0   7     2976.88     2994.16     50.54 o 
 -17   1   7      376.55      354.54     19.05 o 
 -16   1   7      445.38      452.21     38.49 o 
 -15   1   7      415.13      409.12     14.26 o 
 -14   1   7      885.82      841.79     19.51 o 
 -13   1   7      152.31      151.10      8.51 o 
 -12   1   7        6.48        4.28      3.30 o 
 -11   1   7      326.01      314.57     10.16 o 
 -10   1   7      598.63      626.15     10.63 o 
  -9   1   7     1928.23     1890.96     35.20 o 
  -8   1   7     1291.57     1238.73     15.08 o 
  -7   1   7      167.69      164.45      3.79 o 
  -6   1   7       40.45       62.66      2.44 o 
  -5   1   7      638.21      680.53      7.36 o 
  -4   1   7      423.51      399.78      6.73 o 
  -3   1   7       61.91       72.89      2.36 o 
  -2   1   7     1074.75     1049.52      9.37 o 
  -1   1   7     3408.69     3285.31     34.12 o 
   0   1   7     5986.99     6139.23     69.44 o 
   1   1   7    13991.82    13753.45    170.38 o 
   2   1   7    13123.60    12693.50    164.05 o 
   3   1   7      698.81      684.59     10.45 o 
   4   1   7        1.79       10.49      1.80 o 
   5   1   7     2112.36     1975.45     19.40 o 
   6   1   7     9008.00     9154.00     72.43 o 
   7   1   7      118.10      128.88      4.44 o 
   8   1   7     7191.71     7218.88     59.26 o 
   9   1   7     2707.97     2652.34     30.35 o 
  10   1   7        0.72        1.91      2.06 o 
  11   1   7     1773.64     1668.37     17.10 o 
  12   1   7      285.73      305.13      8.35 o 
  13   1   7      202.17      230.44      9.06 o 
  14   1   7      300.47      321.89     14.00 o 
  15   1   7      481.84      483.61     17.88 o 
 -16   2   7      190.05      203.71     11.51 o 
 -15   2   7      717.04      704.34     20.60 o 
 -14   2   7      373.52      359.28     12.61 o 
 -13   2   7      191.70      181.79      9.30 o 
 -12   2   7      390.24      355.23     11.51 o 
 -11   2   7       85.22       82.81      4.74 o 
 -10   2   7     1036.04      990.78     14.42 o 
  -9   2   7     1336.49     1373.38     17.18 o 
  -8   2   7     1056.14     1011.79     13.75 o 
  -7   2   7      268.86      276.45      6.42 o 
  -6   2   7     2328.18     2293.79     22.89 o 
  -5   2   7    11165.42    11125.37    214.59 o 
  -4   2   7      323.72      331.72      9.12 o 
  -3   2   7     1647.91     1587.18     13.26 o 
  -2   2   7      666.96      589.48      6.45 o 
  -1   2   7       55.92       51.63      1.96 o 
   0   2   7    13780.42    14144.60    106.50 o 
   1   2   7    24145.65    24406.36    353.16 o 
   2   2   7       80.47       81.81      3.89 o 
   3   2   7     1359.59     1478.12     15.51 o 
   4   2   7     2802.97     2638.53     24.47 o 
   5   2   7     1053.90      978.23     12.01 o 
   6   2   7     3986.11     3778.08     33.84 o 
   7   2   7     1290.97     1188.85     14.38 o 
   8   2   7     1557.15     1531.29     17.52 o 
   9   2   7        4.97       12.58      3.88 o 
  10   2   7     1683.23     1657.61     19.14 o 
  11   2   7      620.83      580.69     10.36 o 
  12   2   7      438.88      425.68     12.83 o 
  13   2   7     4924.81     4896.72     57.05 o 
  14   2   7     1082.30     1188.21     21.91 o 
  15   2   7        1.05        2.33      6.22 o 
 -16   3   7     1906.11     1870.15     33.97 o 
 -15   3   7      110.87      121.12      8.96 o 
 -14   3   7     1419.35     1366.72     21.61 o 
 -13   3   7        7.85        1.93      3.27 o 
 -12   3   7      644.98      591.68     11.95 o 
 -11   3   7     2722.07     2542.84     28.36 o 
 -10   3   7     1294.98     1282.80     17.47 o 
  -9   3   7     1715.08     1666.47     20.33 o 
  -8   3   7       46.62       61.94      7.45 o 
  -7   3   7     1078.58     1034.52     15.13 o 
  -6   3   7     3401.08     3220.06     30.82 o 
  -5   3   7     2534.58     2466.72     24.53 o 
  -4   3   7     6410.28     6309.04     45.56 o 
  -3   3   7     8688.44     8842.24     60.16 o 
  -2   3   7     1220.45     1331.45     11.87 o 
  -1   3   7     2487.41     2199.61     15.86 o 
   0   3   7     1934.82     1689.58     16.97 o 
   1   3   7     1371.93     1415.20     15.22 o 
   2   3   7     1291.42     1245.60     14.31 o 
   3   3   7     5096.87     4997.01     42.56 o 
   4   3   7      206.00      212.25      5.64 o 
   5   3   7     3091.80     2959.20     28.03 o 
   6   3   7      302.31      299.20      8.03 o 
   7   3   7      206.10      194.57      7.74 o 
   8   3   7       93.86       92.81      5.20 o 
   9   3   7     2269.85     2184.09     23.62 o 
  10   3   7      705.19      655.68     11.16 o 
  11   3   7     7071.37     6879.57     75.34 o 
  12   3   7       35.41       41.36      5.44 o 
  13   3   7      156.73      161.46      9.06 o 
  14   3   7     1356.23     1357.20     31.10 o 
  15   3   7      730.34      756.21     18.04 o 
 -15   4   7       92.23       96.67      6.96 o 
 -14   4   7        1.94        4.81      3.36 o 
 -13   4   7      544.38      510.87     12.01 o 
 -12   4   7       28.77       29.37      4.44 o 
 -11   4   7     2318.69     2191.67     26.43 o 
 -10   4   7     4239.49     4004.31     39.76 o 
  -9   4   7     1359.42     1314.53     18.06 o 
  -8   4   7       12.18       12.97      2.97 o 
  -7   4   7      329.23      318.62      8.21 o 
  -6   4   7     7507.70     7416.75    120.18 o 
  -5   4   7     1803.93     1720.06     19.56 o 
  -4   4   7      277.19      321.30      8.47 o 
  -3   4   7     2928.27     2836.44     22.72 o 
  -2   4   7     4059.25     3811.91     30.08 o 
  -1   4   7       90.51      118.24      5.30 o 
   0   4   7      159.79      160.27      4.68 o 
   1   4   7     3725.02     3624.45     32.69 o 
   2   4   7     1508.67     1277.13     15.50 o 
   3   4   7      274.99      293.84      6.82 o 
   4   4   7     5966.83     5677.81     48.98 o 
   5   4   7       12.59       18.28      2.82 o 
   6   4   7     4416.91     4344.13     39.94 o 
   7   4   7     2302.14     2261.50     24.37 o 
   8   4   7        6.88       28.28      6.30 o 
   9   4   7      528.92      510.34     13.39 o 
  10   4   7     4027.01     3990.88     49.25 o 
  11   4   7     1041.61     1014.86     20.48 o 
  12   4   7     3092.00     3134.48     42.62 o 
  13   4   7       20.83       15.32      4.65 o 
  14   4   7      609.96      628.96     16.94 o 
 -14   5   7      116.59      139.53      6.71 o 
 -13   5   7       65.73       66.35      5.27 o 
 -12   5   7      339.60      350.46     10.09 o 
 -11   5   7      638.99      656.20     17.77 o 
 -10   5   7       77.52      103.31      5.94 o 
  -9   5   7      102.85      105.99      5.80 o 
  -8   5   7     1728.32     1678.81     21.48 o 
  -7   5   7     2326.84     2402.70     26.74 o 
  -6   5   7      395.70      401.60     12.91 o 
  -5   5   7      242.70      241.55      8.75 o 
  -4   5   7     9655.78     9560.60     97.31 o 
  -3   5   7     1997.81     1910.50     21.09 o 
  -2   5   7     2139.66     2068.92     18.46 o 
  -1   5   7     3054.40     2872.90     24.36 o 
   0   5   7      204.68      222.86      6.05 o 
   1   5   7        8.10       11.60      2.37 o 
   2   5   7        7.33        5.13      2.15 o 
   3   5   7     1235.45     1173.02     15.66 o 
   4   5   7       11.47       31.68      3.42 o 
   5   5   7     2677.10     2665.39     28.03 o 
   6   5   7     1033.49     1008.62     15.71 o 
   7   5   7        8.64       10.79      3.08 o 
   8   5   7     6653.17     6477.50     72.35 o 
   9   5   7     3813.10     3685.71     47.04 o 
  10   5   7       37.10       31.65      5.97 o 
  11   5   7      544.55      540.16     17.88 o 
  12   5   7     1491.89     1484.34     48.21 o 
  13   5   7       22.85       24.48      5.75 o 
 -13   6   7      143.72      140.81      8.87 o 
 -12   6   7       14.25        7.48      4.12 o 
 -11   6   7      357.32      389.93     15.30 o 
 -10   6   7     1758.86     1738.36     28.45 o 
  -9   6   7     1897.74     1922.17     29.55 o 
  -8   6   7     2339.89     2347.70     33.41 o 
  -7   6   7       25.25       25.03      4.30 o 
  -6   6   7      463.12      451.28     12.29 o 
  -5   6   7     4538.02     4458.36     53.00 o 
  -4   6   7       13.67       18.90      5.83 o 
  -3   6   7     4437.70     4481.41    109.24 o 
  -2   6   7      518.97      527.74     13.16 o 
  -1   6   7       77.66       84.15      3.85 o 
   0   6   7     3217.92     3113.59     30.97 o 
   1   6   7      135.31      119.71      5.48 o 
   2   6   7      896.75      884.22     13.68 o 
   3   6   7     2255.83     2186.14     25.43 o 
   4   6   7     1219.91     1202.83     20.88 o 
   5   6   7     2861.33     2785.69     52.75 o 
   6   6   7     1656.45     1582.55     20.87 o 
   7   6   7        2.87        3.11      4.40 o 
   8   6   7      318.72      313.37     11.73 o 
   9   6   7     1217.32     1183.84     23.47 o 
  10   6   7      529.66      529.52     15.60 o 
  11   6   7     1620.50     1579.69     52.09 o 
  12   6   7      686.47      715.85     19.37 o 
 -11   7   7      323.45      327.03     12.50 o 
 -10   7   7     3321.93     3406.05     46.02 o 
  -9   7   7     1457.85     1471.73     26.12 o 
  -8   7   7       37.89       52.83      5.97 o 
  -7   7   7        5.49       40.76     16.33 o 
  -6   7   7      345.94      323.07     11.02 o 
  -5   7   7       95.02      100.18      7.08 o 
  -4   7   7       10.76       14.92      4.30 o 
  -3   7   7     1208.16     1163.13     21.67 o 
  -2   7   7     1360.03     1315.33     23.32 o 
  -1   7   7      574.98      567.48     14.81 o 
   0   7   7       28.36       34.23      3.99 o 
   1   7   7      523.80      523.32     16.87 o 
   2   7   7     1574.62     1529.47     20.26 o 
   3   7   7      291.48      278.78      8.45 o 
   4   7   7       62.35       83.80      7.66 o 
   5   7   7      402.86      420.25     13.39 o 
   6   7   7     2538.15     2519.87     36.86 o 
   7   7   7       69.03       56.69      6.60 o 
   8   7   7      208.31      215.64     10.71 o 
   9   7   7      357.47      366.99     13.95 o 
  10   7   7     1112.35     1093.20     25.27 o 
  -9   8   7     1354.15     1409.61     41.21 o 
  -8   8   7      455.63      483.10     14.93 o 
  -7   8   7      240.33      216.92     10.46 o 
  -6   8   7       29.12       31.60      5.60 o 
  -5   8   7      119.84      111.10     14.00 o 
  -4   8   7      182.35      184.11      9.30 o 
  -3   8   7      322.44      327.51     11.95 o 
  -2   8   7      188.97      185.24      9.52 o 
  -1   8   7       41.28       51.09      6.30 o 
   0   8   7      840.75      847.03     20.22 o 
   1   8   7      125.22      136.06     12.44 o 
   2   8   7     1371.50     1347.80     19.81 o 
   3   8   7     1245.73     1299.35     25.07 o 
   4   8   7       80.97       83.52      7.08 o 
   5   8   7     2067.91     2060.34     33.09 o 
   6   8   7      219.46      209.31     10.95 o 
   7   8   7     1474.24     1424.41     27.34 o 
   8   8   7      483.04      501.58     16.60 o 
  -5   9   7      383.66      395.75     22.55 o 
  -4   9   7     1991.54     2066.71     33.65 o 
  -3   9   7        0.59       -2.94      4.86 o 
  -2   9   7       67.91       54.39      6.86 o 
  -1   9   7       84.60       97.44     15.55 o 
   0   9   7      199.17      194.38     10.45 o 
   1   9   7     1544.36     1554.23     41.21 o 
   3   9   7       87.57       71.53     10.89 o 
   4   9   7       26.42       18.55      6.22 o 
 -16   0   8      128.53      108.07     12.44 o 
 -14   0   8     3603.77     3546.19     68.42 o 
 -12   0   8     1820.82     1680.18     38.10 o 
 -10   0   8     1878.14     1771.15     37.32 o 
  -8   0   8     5981.75     5928.45     82.42 o 
  -6   0   8      189.83      216.44      5.97 o 
  -4   0   8     1234.50     1218.48     15.92 o 
  -2   0   8    13024.25    14200.62    133.13 o 
   0   0   8     3633.62     3755.69     37.92 o 
   2   0   8     9533.48     9434.21    124.40 o 
   4   0   8      134.52      141.51      6.22 o 
   6   0   8     7163.23     7120.36     97.97 o 
   8   0   8     3326.07     3452.11     53.65 o 
  10   0   8        1.08        1.56      3.89 o 
  12   0   8       12.64        9.33      5.44 o 
  14   0   8      248.40      286.12     13.22 o 
 -17   1   8      177.24      188.85     11.81 o 
 -16   1   8      738.60      702.13     19.22 o 
 -15   1   8       82.88       90.85      9.72 o 
 -14   1   8      115.22      117.53      7.96 o 
 -13   1   8     1253.53     1216.47     23.36 o 
 -12   1   8       57.45       57.55      5.50 o 
 -11   1   8     2199.66     2098.75     30.51 o 
 -10   1   8      813.99      827.43     12.65 o 
  -9   1   8     1003.18      999.61     13.67 o 
  -8   1   8      577.60      560.44      9.41 o 
  -7   1   8     1039.00     1018.00     10.52 o 
  -6   1   8        2.82       14.04      1.42 o 
  -5   1   8     8683.00     8490.80     62.87 o 
  -4   1   8      403.14      413.59      5.37 o 
  -3   1   8      895.73      850.58      8.51 o 
  -2   1   8     3527.48     3670.81     30.20 o 
  -1   1   8     2117.56     2175.47     17.39 o 
   0   1   8     8349.86     8595.57     57.70 o 
   1   1   8    14860.28    14658.22    138.90 o 
   2   1   8       76.22       55.98      4.67 o 
   3   1   8     2405.40     2351.18     25.84 o 
   4   1   8     2828.89     2819.39     30.51 o 
   5   1   8     1000.42     1003.85     29.55 o 
   6   1   8        0.79        3.11      2.57 o 
   7   1   8     6140.41     6090.83     50.91 o 
   8   1   8      624.33      644.18      9.98 o 
   9   1   8      257.68      255.65      6.51 o 
  10   1   8     1570.68     1477.95     30.04 o 
  11   1   8     2614.37     2381.65     25.04 o 
  12   1   8     2046.81     1952.91     22.21 o 
  13   1   8      490.01      526.23     12.06 o 
  14   1   8        9.91       12.44      5.44 o 
  15   1   8      215.86      242.58     13.22 o 
 -16   2   8      548.87      573.23     17.57 o 
 -15   2   8       55.77       66.47      7.08 o 
 -14   2   8        8.78       13.26      4.65 o 
 -13   2   8        9.03       21.21      4.95 o 
 -12   2   8      159.81      156.01      8.25 o 
 -11   2   8       88.87       89.73      5.03 o 
 -10   2   8     2113.06     2160.63     24.21 o 
  -9   2   8      695.50      684.69     11.50 o 
  -8   2   8      570.81      531.50      9.57 o 
  -7   2   8     1215.56     1227.44     16.36 o 
  -6   2   8     2861.50     2818.37     27.23 o 
  -5   2   8       65.96       69.78      2.64 o 
  -4   2   8    13131.67    12767.15     84.85 o 
  -3   2   8       31.86       35.21      1.88 o 
  -2   2   8      279.42      248.64      4.08 o 
  -1   2   8     3677.40     3427.46     25.29 o 
   0   2   8      199.60      150.47      4.68 o 
   1   2   8     6884.47     7135.34    119.53 o 
   2   2   8     3464.12     3442.72     35.69 o 
   3   2   8      161.43      133.04      4.75 o 
   4   2   8     3872.29     3762.48     62.09 o 
   5   2   8      583.82      450.49      7.72 o 
   6   2   8      778.19      770.60     11.00 o 
   7   2   8       97.19      103.12      5.57 o 
   8   2   8     1901.06     1888.71     20.53 o 
   9   2   8       99.73      116.13      4.90 o 
  10   2   8      104.83      113.86      5.76 o 
  11   2   8       30.88       33.24      3.42 o 
  12   2   8      143.36      168.90      8.51 o 
  13   2   8       30.72       37.03      5.50 o 
  14   2   8      409.11      428.64     14.77 o 
  15   2   8      192.63      235.17     10.16 o 
 -16   3   8      328.63      326.71     14.00 o 
 -15   3   8     3583.28     3436.94     49.09 o 
 -14   3   8        0.26       -4.10      4.10 o 
 -13   3   8      252.88      238.05     10.40 o 
 -12   3   8     2225.58     2125.98     25.81 o 
 -11   3   8     1501.23     1358.34     18.95 o 
 -10   3   8     3638.04     3492.36     35.42 o 
  -9   3   8      679.14      672.87     11.80 o 
  -8   3   8       53.34       53.24      5.58 o 
  -7   3   8       13.79       37.32      6.22 o 
  -6   3   8     9942.17     9811.66     79.89 o 
  -5   3   8    11353.94    11088.95     88.73 o 
  -4   3   8       76.42       73.27      2.62 o 
  -3   3   8      801.99      813.15      8.57 o 
  -2   3   8     2431.77     2354.46     20.59 o 
  -1   3   8     1037.71     1063.75     19.98 o 
   0   3   8       90.09       56.68      2.97 o 
   1   3   8     2772.56     2527.99     25.92 o 
   2   3   8     4094.89     3938.01     34.64 o 
   3   3   8     1799.51     1910.29     19.84 o 
   4   3   8     1827.21     1663.19     20.19 o 
   5   3   8    11728.68    11401.09     90.51 o 
   6   3   8      690.54      703.83     11.00 o 
   7   3   8      472.88      456.22      8.74 o 
   8   3   8      345.72      324.95     11.72 o 
   9   3   8       33.32       44.69      3.53 o 
  10   3   8     3016.68     2890.97     29.87 o 
  11   3   8      231.47      241.37      9.85 o 
  12   3   8      255.49      294.69     14.77 o 
  13   3   8      214.23      232.13     10.16 o 
  14   3   8      467.53      481.55     13.95 o 
  15   3   8      587.67      647.14     21.77 o 
 -15   4   8        2.42        5.85      5.03 o 
 -14   4   8       15.23       18.35      5.42 o 
 -13   4   8      123.50      127.86      6.82 o 
 -12   4   8      718.00      746.13     14.27 o 
 -11   4   8     1852.77     1863.19     23.89 o 
 -10   4   8       11.54        7.30      3.96 o 
  -9   4   8      514.45      538.76     11.03 o 
  -8   4   8      334.73      345.08     10.78 o 
  -7   4   8      341.99      345.04      8.06 o 
  -6   4   8      528.78      519.92      9.70 o 
  -5   4   8     3865.56     3826.76     35.89 o 
  -4   4   8        2.55        9.79      2.37 o 
  -3   4   8     3085.41     2918.34     23.19 o 
  -2   4   8        3.22        6.29      1.54 o 
  -1   4   8     1882.92     1800.15     16.34 o 
   0   4   8      161.89      172.56      4.90 o 
   1   4   8      155.86      151.94      4.68 o 
   2   4   8     1626.32     1702.13     18.78 o 
   3   4   8      523.39      445.32      8.51 o 
   4   4   8       83.22       82.05      4.32 o 
   5   4   8     2174.25     2032.88     22.34 o 
   6   4   8        6.92        9.41      2.95 o 
   7   4   8     4708.76     4411.28     41.01 o 
   8   4   8      780.92      739.30     12.99 o 
   9   4   8     1651.57     1585.89     19.89 o 
  10   4   8        2.04        7.98      4.10 o 
  11   4   8     3325.36     3287.67     52.48 o 
  12   4   8     1215.46     1312.11     24.02 o 
  13   4   8      177.86      201.81     10.16 o 
  14   4   8       37.71       54.34      7.78 o 
 -14   5   8       28.87       26.55      4.34 o 
 -13   5   8      409.84      373.76     10.81 o 
 -12   5   8      386.38      397.12     14.07 o 
 -11   5   8      737.38      793.51     14.90 o 
 -10   5   8      122.48      123.40      6.39 o 
  -9   5   8     1981.57     2024.00     24.90 o 
  -8   5   8      438.41      449.06     11.83 o 
  -7   5   8     1663.28     1651.70     20.89 o 
  -6   5   8     2524.79     2499.07     33.73 o 
  -5   5   8     1617.71     1562.57     24.42 o 
  -4   5   8      880.95      882.86     16.71 o 
  -3   5   8     7925.59     7839.60     82.19 o 
  -2   5   8     2224.33     2169.19     19.40 o 
  -1   5   8     1219.50     1214.07     13.23 o 
   0   5   8     2589.04     2513.25     25.29 o 
   1   5   8     1094.04     1053.69     14.06 o 
   2   5   8        6.51       11.58      2.62 o 
   3   5   8      666.02      645.21     12.07 o 
   4   5   8     2471.61     2369.96     25.64 o 
   5   5   8       70.12       60.28      4.30 o 
   6   5   8      198.27      166.62      6.84 o 
   7   5   8     1424.55     1364.65     18.45 o 
   8   5   8       41.74       55.18     10.11 o 
   9   5   8        4.77        1.56      4.40 o 
  10   5   8      977.33      942.05     23.33 o 
  11   5   8     2207.04     2167.04     33.87 o 
  12   5   8       88.03       79.23      7.96 o 
  13   5   8        3.84        0.78      4.95 o 
 -13   6   8       15.11       11.38      4.44 o 
 -12   6   8      552.65      537.33     19.96 o 
 -11   6   8      599.98      604.73     13.55 o 
 -10   6   8      850.88      885.80     19.37 o 
  -9   6   8      574.01      605.94     25.66 o 
  -8   6   8     2233.88     2197.35     32.31 o 
  -7   6   8      906.08      875.49     18.04 o 
  -6   6   8      410.50      405.16     11.95 o 
  -5   6   8       37.62       45.93      5.20 o 
  -4   6   8      665.41      654.71     15.16 o 
  -3   6   8       41.06       33.54      4.65 o 
  -2   6   8      341.99      306.43     10.71 o 
  -1   6   8     7132.36     6978.90     58.02 o 
   0   6   8      108.49      103.16      5.14 o 
   1   6   8     7286.55     6885.60     59.43 o 
   2   6   8     1018.15     1010.72     15.04 o 
   3   6   8      528.24      552.40     10.84 o 
   4   6   8      268.89      279.48      8.06 o 
   5   6   8     2536.77     2474.79     28.02 o 
   6   6   8     1286.11     1275.37     18.45 o 
   7   6   8       30.15       25.28      5.20 o 
   8   6   8      100.84       86.31      7.29 o 
   9   6   8      264.67      293.36     12.29 o 
  10   6   8        0.77        2.74      4.65 o 
  11   6   8      111.37      103.52      8.40 o 
  12   6   8     1073.37     1072.50     24.02 o 
 -11   7   8      128.28      115.86      8.59 o 
 -10   7   8      904.52      960.46     20.91 o 
  -9   7   8     3447.95     3500.12     46.81 o 
  -8   7   8      642.43      625.59     16.04 o 
  -7   7   8        4.62        9.74      4.46 o 
  -6   7   8       23.38       27.14      4.86 o 
  -5   7   8      292.38      297.95     13.22 o 
  -4   7   8       42.76       47.83      5.75 o 
  -3   7   8     2087.16     2025.21     31.28 o 
  -2   7   8     1147.12     1182.56     26.05 o 
  -1   7   8      307.69      318.31     11.51 o 
   0   7   8     3332.73     3197.99     80.47 o 
   1   7   8      288.54      261.21     14.65 o 
   2   7   8      475.40      459.29     10.51 o 
   3   7   8     2988.79     2923.73     46.11 o 
   4   7   8      275.72      283.96      8.77 o 
   5   7   8     6232.32     6155.18     57.03 o 
   6   7   8     1266.51     1221.88     26.05 o 
   7   7   8      755.48      753.15     18.26 o 
   8   7   8      125.45      135.85      9.30 o 
   9   7   8       78.80       72.37      7.84 o 
  10   7   8      613.95      646.24     18.60 o 
  -8   8   8      530.25      582.88     16.44 o 
  -7   8   8      144.37      156.73      9.52 o 
  -6   8   8     1975.95     1886.23     31.44 o 
  -5   8   8        5.70       19.32      5.44 o 
  -4   8   8        5.17        3.89     10.89 o 
  -3   8   8        4.07       11.06      4.86 o 
  -2   8   8      251.87      244.94     10.40 o 
  -1   8   8       12.02        5.05      4.40 o 
   0   8   8       34.72       50.06      6.30 o 
   1   8   8      427.81      438.51     20.22 o 
   2   8   8      225.26      233.42      8.32 o 
   3   8   8       17.41       12.80      4.86 o 
   4   8   8      122.91      119.71      8.19 o 
   5   8   8      253.51      262.91     11.51 o 
   6   8   8     1281.27     1327.10     25.68 o 
   7   8   8      215.55      235.82     14.38 o 
  -4   9   8      438.72      469.06     15.28 o 
  -3   9   8     2461.53     2459.70     38.38 o 
  -2   9   8       30.56       38.83      6.86 o 
  -1   9   8      868.23      930.24     21.67 o 
   0   9   8      245.12      250.72     12.36 o 
   1   9   8        1.59        5.89      6.22 o 
   2   9   8       29.45       25.66      9.33 o 
 -15   0   9     1244.25     1189.58     34.99 o 
 -13   0   9      447.77      452.51     19.44 o 
 -11   0   9     5351.64     5257.47     86.30 o 
  -9   0   9     1707.02     1708.17     34.99 o 
  -7   0   9     7027.28     6749.72     67.76 o 
  -5   0   9     1525.78     1590.60     37.32 o 
  -3   0   9     4685.94     4393.76     44.78 o 
  -1   0   9    34548.56    35415.82    338.79 o 
   1   0   9     8628.36     8235.12     78.86 o 
   3   0   9     1268.99     1265.00     23.33 o 
   5   0   9      290.27      266.68      9.33 o 
   7   0   9     8577.43     8706.47    118.96 o 
   9   0   9      147.53      189.71      9.33 o 
  11   0   9      994.19      943.11     23.33 o 
  13   0   9     1484.57     1464.81     31.88 o 
 -16   1   9      259.52      249.97     12.10 o 
 -15   1   9      110.69      114.17      8.51 o 
 -14   1   9     1149.66     1073.14     32.66 o 
 -13   1   9      153.32      138.64      8.51 o 
 -12   1   9        1.56        3.00      6.22 o 
 -11   1   9       94.79       94.86      6.60 o 
 -10   1   9     1378.16     1376.53     35.38 o 
  -9   1   9     1081.02     1059.56     14.45 o 
  -8   1   9     4305.88     4209.49     38.40 o 
  -7   1   9       34.31       36.07      2.09 o 
  -6   1   9     1025.17      923.37      9.88 o 
  -5   1   9     1284.33     1277.42     12.07 o 
  -4   1   9     4535.34     4367.51     31.83 o 
  -3   1   9      894.67     1070.53     10.24 o 
  -2   1   9     5409.95     5072.92     35.74 o 
  -1   1   9     3741.11     3537.32     25.91 o 
   0   1   9      435.59      478.92      5.87 o 
   1   1   9     9450.91     9550.33     73.31 o 
   2   1   9    17379.86    16995.46    219.64 o 
   3   1   9       10.53       10.89      2.20 o 
   4   1   9     3271.75     3470.42     36.84 o 
   5   1   9     2426.42     2356.34     27.49 o 
   6   1   9      251.94      242.01      6.86 o 
   7   1   9       18.25       19.69      3.50 o 
   8   1   9     2835.51     2890.19     33.54 o 
   9   1   9     1061.44      943.65     40.04 o 
  10   1   9        6.32        9.12      2.99 o 
  11   1   9      156.05      157.22      6.86 o 
  12   1   9       52.75       39.90      7.39 o 
  13   1   9      364.33      356.83     10.16 o 
  14   1   9      934.85      993.65     26.44 o 
  15   1   9       19.70       17.88      6.22 o 
 -16   2   9      519.21      509.15     16.71 o 
 -15   2   9     1295.30     1327.79     26.63 o 
 -14   2   9        0.39       -0.36      4.10 o 
 -13   2   9     1296.92     1224.96     23.62 o 
 -12   2   9      214.33      225.77      9.61 o 
 -11   2   9     1108.64     1019.72     15.66 o 
 -10   2   9       83.32       74.19      4.62 o 
  -9   2   9     1132.41     1136.61     16.88 o 
  -8   2   9       41.68       48.53      3.59 o 
  -7   2   9     1923.69     1890.99     20.80 o 
  -6   2   9     2396.86     2434.37     25.65 o 
  -5   2   9    11650.82    11486.25     77.45 o 
  -4   2   9     3162.87     3131.18     27.16 o 
  -3   2   9     6948.30     7111.36     56.32 o 
  -2   2   9     2762.65     2771.34     21.47 o 
  -1   2   9     3559.32     3596.77     26.63 o 
   0   2   9     6339.30     5763.86     45.91 o 
   1   2   9     1014.63      960.69     14.77 o 
   2   2   9     8088.99     8349.87    202.93 o 
   3   2   9     1071.66     1055.67     15.11 o 
   4   2   9     2027.16     1930.46     21.06 o 
   5   2   9     7082.55     6575.82     54.80 o 
   6   2   9     2955.36     2920.31     28.20 o 
   7   2   9     1411.16     1401.15     16.64 o 
   8   2   9      243.73      235.26      6.25 o 
   9   2   9        3.30        7.09      2.52 o 
  10   2   9     1029.93      950.95     14.09 o 
  11   2   9       89.94       95.47      7.00 o 
  12   2   9        4.29        5.61      2.82 o 
  13   2   9      654.96      657.76     15.60 o 
  14   2   9      221.88      255.76     10.07 o 
  15   2   9     2165.57     2254.84     33.97 o 
 -15   3   9      192.85      194.94     10.63 o 
 -14   3   9      260.53      248.62     11.18 o 
 -13   3   9      758.80      684.50     17.26 o 
 -12   3   9       25.15       29.24      6.30 o 
 -11   3   9     5104.75     4986.95     47.68 o 
 -10   3   9      349.54      341.20      8.82 o 
  -9   3   9     1022.83      985.08     14.80 o 
  -8   3   9       31.82       28.85      3.14 o 
  -7   3   9     5938.19     5830.84     51.32 o 
  -6   3   9     3187.48     3069.20     30.07 o 
  -5   3   9    10508.02    10518.42     84.83 o 
  -4   3   9     4079.00     3950.82     54.53 o 
  -3   3   9      150.59      166.59      3.74 o 
  -2   3   9      187.74      183.19      5.72 o 
  -1   3   9     2511.16     2489.43     23.75 o 
   0   3   9       25.89       34.82      4.67 o 
   1   3   9     1580.21     1556.33     18.27 o 
   2   3   9     1467.53     1487.32     16.70 o 
   3   3   9      213.71      265.34      6.12 o 
   4   3   9     1631.99     1569.81     17.88 o 
   5   3   9      603.43      561.86      9.64 o 
   6   3   9     7472.74     7120.31     59.87 o 
   7   3   9     2301.10     2218.14     23.98 o 
   8   3   9        0.62        2.37      2.92 o 
   9   3   9     3163.45     3116.79     31.59 o 
  10   3   9      120.10      109.05      5.35 o 
  11   3   9     1881.54     1859.75     28.77 o 
  12   3   9      321.00      335.70     17.49 o 
  13   3   9       14.86       22.29      4.95 o 
  14   3   9      200.57      208.42      9.90 o 
 -15   4   9       19.53       25.57      6.30 o 
 -14   4   9       13.73        6.18      6.61 o 
 -13   4   9        8.51        7.31      3.99 o 
 -12   4   9     2872.77     2929.87     33.43 o 
 -11   4   9     2185.71     2178.69     26.75 o 
 -10   4   9     4367.79     4455.84     43.66 o 
  -9   4   9      141.10      169.54      6.57 o 
  -8   4   9        1.33        7.78      2.69 o 
  -7   4   9     2382.02     2305.69     25.56 o 
  -6   4   9     2230.20     2224.04     24.50 o 
  -5   4   9      960.57      974.59     13.86 o 
  -4   4   9      710.58      708.19     14.26 o 
  -3   4   9      449.03      399.80      7.25 o 
  -2   4   9      317.89      299.27      6.40 o 
  -1   4   9     2861.29     2825.38     23.56 o 
   0   4   9     2400.80     2505.60     24.39 o 
   1   4   9     1380.70     1378.77     16.19 o 
   2   4   9      112.62      125.31      5.90 o 
   3   4   9     1090.43     1018.04     13.68 o 
   4   4   9     1278.09     1207.45     15.78 o 
   5   4   9      138.74      129.91      5.52 o 
   6   4   9     5127.24     4988.99     45.35 o 
   7   4   9      172.80      195.60      7.62 o 
   8   4   9     1090.67     1097.23     15.90 o 
   9   4   9     1077.07     1015.82     16.03 o 
  10   4   9     3089.58     3082.45     41.06 o 
  11   4   9      760.45      763.51     17.49 o 
  12   4   9     1658.42     1722.71     29.00 o 
  13   4   9      350.46      379.76     13.39 o 
 -14   5   9        4.05        1.88      3.99 o 
 -13   5   9      831.96      803.00     17.00 o 
 -12   5   9     2606.81     2632.99     31.94 o 
 -11   5   9      821.54      834.24     15.48 o 
 -10   5   9      198.63      207.09      7.74 o 
  -9   5   9      112.50      114.94      6.05 o 
  -8   5   9     1261.93     1258.82     18.04 o 
  -7   5   9     2270.44     2307.59     32.38 o 
  -6   5   9     2568.20     2477.02     34.03 o 
  -5   5   9     6219.89     6283.34     68.98 o 
  -4   5   9      866.08      879.14     23.33 o 
  -3   5   9      237.45      249.83      9.06 o 
  -2   5   9      975.20      962.12     13.93 o 
  -1   5   9     3160.29     3078.34     25.96 o 
   0   5   9     1948.45     1872.30     20.64 o 
   1   5   9     2511.33     2481.37     25.62 o 
   2   5   9     1149.97     1147.04     15.30 o 
   3   5   9        3.35       13.65      2.82 o 
   4   5   9     2151.51     2095.92     23.84 o 
   5   5   9     1192.12     1208.31     16.86 o 
   6   5   9      696.04      666.34     11.90 o 
   7   5   9      237.29      227.94      7.45 o 
   8   5   9      903.14      859.95     14.43 o 
   9   5   9       81.59       92.96      6.86 o 
  10   5   9       36.29       45.68      6.61 o 
  11   5   9      355.74      367.32     17.49 o 
  12   5   9     3809.28     3802.14     50.59 o 
 -12   6   9       50.48       49.48      6.53 o 
 -11   6   9      773.46      774.96     24.10 o 
 -10   6   9      989.05      986.49     20.48 o 
  -9   6   9      844.36      851.90     18.82 o 
  -8   6   9      472.76      496.61     24.49 o 
  -7   6   9        1.35        9.02      4.10 o 
  -6   6   9      306.02      339.80     11.39 o 
  -5   6   9        2.67        2.78      3.73 o 
  -4   6   9        7.85        6.95      4.10 o 
  -3   6   9      356.11      405.06     12.29 o 
  -2   6   9     1308.43     1263.59     40.43 o 
  -1   6   9        1.62        1.27      2.97 o 
   0   6   9     2962.08     2929.30     35.48 o 
   1   6   9        2.33        3.73      2.82 o 
   2   6   9     1796.43     1727.93     21.10 o 
   3   6   9     1893.64     1884.35     22.65 o 
   4   6   9       80.43       89.22      7.92 o 
   5   6   9       72.21       68.34      4.77 o 
   6   6   9      202.39      217.08      7.90 o 
   7   6   9     1452.28     1447.45     25.13 o 
   8   6   9       36.94       29.26      5.42 o 
   9   6   9      532.88      542.17     15.60 o 
  10   6   9     1700.77     1747.69     30.33 o 
  11   6   9      854.59      923.61     21.59 o 
 -10   7   9      140.94      124.11      8.75 o 
  -9   7   9      137.79      168.69      9.85 o 
  -8   7   9     1387.57     1373.19     38.49 o 
  -7   7   9      912.66      859.61     19.23 o 
  -6   7   9      737.03      754.99     17.71 o 
  -5   7   9      187.16      196.59      9.52 o 
  -4   7   9       71.53       76.54      6.73 o 
  -3   7   9      116.03      121.84      7.96 o 
  -2   7   9      351.94      355.67     12.06 o 
  -1   7   9      662.15      655.66     16.47 o 
   0   7   9      837.44      751.73     17.86 o 
   1   7   9      924.15      939.69     14.94 o 
   2   7   9     1451.25     1423.60     19.49 o 
   3   7   9       48.77       50.31      4.77 o 
   4   7   9        7.43       13.73      3.72 o 
   5   7   9       85.44       94.59      6.12 o 
   6   7   9     7860.13     7970.97    111.57 o 
   7   7   9      649.89      655.01     17.15 o 
   8   7   9      915.01      894.83     20.70 o 
   9   7   9      108.15      111.89      9.06 o 
  -8   8   9     1116.90     1081.10     23.13 o 
  -7   8   9        4.40        1.33      4.65 o 
  -6   8   9      294.33      313.55     11.95 o 
  -5   8   9     1558.34     1530.49     27.89 o 
  -4   8   9       90.66      105.57     10.50 o 
  -3   8   9     1751.07     1796.56     30.73 o 
  -2   8   9      247.80      243.44     10.95 o 
  -1   8   9      107.48      104.40      7.96 o 
   0   8   9      888.87      897.10     25.66 o 
   1   8   9        3.76        9.33      7.00 o 
   2   8   9       47.84       45.41      6.30 o 
   3   8   9     1317.58     1320.41     19.94 o 
   4   8   9     1187.19     1139.12     47.82 o 
   5   8   9     2727.58     2757.97     60.65 o 
   6   8   9       70.56       68.59      7.64 o 
   7   8   9      161.39      171.21     12.05 o 
  -2   9   9      162.72      149.55     10.07 o 
  -1   9   9     1411.16     1411.51     36.15 o 
   0   9   9      479.44      496.58     24.88 o 
   1   9   9      527.34      544.87     17.02 o 
 -16   0  10     1547.73     1610.21     44.32 o 
 -14   0  10     1145.17     1039.52     31.88 o 
 -12   0  10       85.03       91.75      9.33 o 
 -10   0  10     2210.63     2177.78     43.54 o 
  -8   0  10     5091.55     4984.91     52.88 o 
  -6   0  10    11650.03    11662.74    111.50 o 
  -4   0  10      222.36      225.17      6.05 o 
  -2   0  10     4800.25     4699.51     47.53 o 
   0   0  10     4355.74     4421.55     45.07 o 
   2   0  10     2787.96     2788.90     42.76 o 
   4   0  10      146.36      162.50      7.78 o 
   6   0  10      972.71      892.57     20.22 o 
   8   0  10     1626.95     1607.87     31.10 o 
  10   0  10     2846.70     2829.33     48.21 o 
  12   0  10      311.71      240.25     12.44 o 
  14   0  10     2891.48     2758.58     50.54 o 
 -16   1  10      471.15      438.57     15.66 o 
 -15   1  10      370.68      380.06     14.01 o 
 -14   1  10       12.91       16.33      5.20 o 
 -13   1  10     5050.39     4891.27     60.47 o 
 -12   1  10      505.02      491.58     14.01 o 
 -11   1  10     1119.20     1079.29     20.06 o 
 -10   1  10      804.56      735.39     15.66 o 
  -9   1  10     1003.96      958.71     16.67 o 
  -8   1  10     1848.70     1819.76     20.31 o 
  -7   1  10     7539.39     7332.10     74.42 o 
  -6   1  10       85.55       97.17      3.59 o 
  -5   1  10     1869.55     1839.77     19.08 o 
  -4   1  10      351.44      375.39      5.95 o 
  -3   1  10       92.61       50.76      2.36 o 
  -2   1  10     5705.11     6079.13     49.27 o 
  -1   1  10     5883.57     5526.15     38.94 o 
   0   1  10    10047.88     9828.96     66.15 o 
   1   1  10     1830.83     1789.75     17.18 o 
   2   1  10        1.94        2.59      1.35 o 
   3   1  10      645.01      678.62     11.26 o 
   4   1  10     1995.75     2027.25     24.46 o 
   5   1  10      283.83      276.40      7.15 o 
   6   1  10       85.89       94.88      4.95 o 
   7   1  10     2704.21     2696.60     31.61 o 
   8   1  10       61.69       69.39      4.65 o 
   9   1  10     1368.79     1253.95     18.96 o 
  10   1  10     1724.07     1650.14     23.36 o 
  11   1  10      104.76      128.77     17.49 o 
  12   1  10      192.73      197.48      7.96 o 
  13   1  10      486.08      543.53     16.72 o 
  14   1  10       22.51       19.44      7.00 o 
 -16   2  10      211.94      226.38     12.06 o 
 -15   2  10        7.99       14.00      5.50 o 
 -14   2  10      592.30      605.95     17.02 o 
 -13   2  10       66.64       67.65      8.16 o 
 -12   2  10     1432.74     1347.17     24.42 o 
 -11   2  10        3.15        5.86      3.54 o 
 -10   2  10     1711.46     1667.94     20.76 o 
  -9   2  10      422.44      426.49      9.12 o 
  -8   2  10     3521.06     3557.62     34.40 o 
  -7   2  10      176.01      169.65      5.39 o 
  -6   2  10      297.62      342.71      7.32 o 
  -5   2  10     3135.99     3153.35     24.84 o 
  -4   2  10     3373.01     3205.74     31.79 o 
  -3   2  10        4.27        8.80      1.36 o 
  -2   2  10      239.94      234.06      4.36 o 
  -1   2  10     4485.89     4269.39     31.31 o 
   0   2  10     2606.90     2610.24     49.33 o 
   1   2  10      483.99      387.41      8.19 o 
   2   2  10      733.37      618.39     10.95 o 
   3   2  10     1417.90     1414.43     19.22 o 
   4   2  10     3453.84     3327.11     36.84 o 
   5   2  10       46.16       48.62      6.61 o 
   6   2  10     5154.19     4957.50     43.75 o 
   7   2  10        6.69       10.24      2.41 o 
   8   2  10      973.69      980.25     13.82 o 
   9   2  10       16.54       25.04      3.08 o 
  10   2  10      408.12      416.56      9.08 o 
  11   2  10       16.23       14.13      2.97 o 
  12   2  10      844.15      837.06     13.98 o 
  13   2  10        3.39        7.78      6.22 o 
  14   2  10      175.63      191.27     13.22 o 
 -15   3  10       57.05       70.63      7.78 o 
 -14   3  10        8.16       10.03      5.20 o 
 -13   3  10     1232.08     1198.24     23.87 o 
 -12   3  10     2600.25     2606.49     40.02 o 
 -11   3  10       19.17       33.66      4.32 o 
 -10   3  10     4439.61     4362.70     42.61 o 
  -9   3  10       63.75       63.47      4.49 o 
  -8   3  10      890.21      850.25     13.31 o 
  -7   3  10      670.44      636.97     10.92 o 
  -6   3  10     3632.85     3649.28     35.01 o 
  -5   3  10     5199.17     5088.52     45.03 o 
  -4   3  10     2048.71     2020.11     22.44 o 
  -3   3  10      119.10      100.85      3.14 o 
  -2   3  10      695.41      678.16     14.70 o 
  -1   3  10     1223.07     1100.07     13.27 o 
   0   3  10     1492.42     1560.32     20.48 o 
   1   3  10      678.75      654.79     11.73 o 
   2   3  10      222.88      207.96      5.48 o 
   3   3  10      166.62      168.27      5.22 o 
   4   3  10     1269.36     1209.20     15.21 o 
   5   3  10     6004.30     5788.91     50.17 o 
   6   3  10      271.81      277.95      7.97 o 
   7   3  10      127.23      131.82      5.35 o 
   8   3  10       30.27       29.64      3.87 o 
   9   3  10       46.30       50.14      3.87 o 
  10   3  10     3702.27     3588.22     35.92 o 
  11   3  10       33.25       42.72      3.99 o 
  12   3  10      134.76      161.97      8.51 o 
  13   3  10      309.55      353.92     12.29 o 
  14   3  10      971.91      969.05     20.80 o 
 -14   4  10        0.35        3.37      4.86 o 
 -13   4  10      845.34      851.25     16.08 o 
 -12   4  10        1.40        7.68      3.87 o 
 -11   4  10     5787.67     5720.58     54.27 o 
 -10   4  10      794.87      809.42     14.48 o 
  -9   4  10      801.67      772.34     21.69 o 
  -8   4  10       91.64       94.37      5.22 o 
  -7   4  10     1620.42     1634.92     20.33 o 
  -6   4  10     5138.61     4817.09     44.58 o 
  -5   4  10     1018.69     1032.73     19.83 o 
  -4   4  10      267.93      246.81      8.75 o 
  -3   4  10       32.61       34.90      4.10 o 
  -2   4  10      631.73      624.75      9.70 o 
  -1   4  10      571.53      591.89      9.49 o 
   0   4  10      856.07      827.83     13.33 o 
   1   4  10       10.12       13.65      2.67 o 
   2   4  10      140.93      138.29      4.90 o 
   3   4  10      139.50      179.39      5.94 o 
   4   4  10     1117.23     1076.70     14.90 o 
   5   4  10     2844.02     2797.25     28.79 o 
   6   4  10      142.83      128.56      8.37 o 
   7   4  10      118.85      108.96      5.19 o 
   8   4  10        1.27        6.01      2.62 o 
   9   4  10      927.37      911.58     14.72 o 
  10   4  10      385.23      417.67     12.84 o 
  11   4  10     3053.61     3082.50     54.43 o 
  12   4  10     1007.11      973.81     26.44 o 
  13   4  10       43.29       70.82      8.16 o 
 -13   5  10       66.61       76.90      6.25 o 
 -12   5  10     1159.15     1218.41     19.84 o 
 -11   5  10     2826.13     2812.92     32.86 o 
 -10   5  10      713.56      717.28     16.71 o 
  -9   5  10     1094.76     1060.87     20.57 o 
  -8   5  10       73.69       76.58      6.30 o 
  -7   5  10      869.44      793.57     16.94 o 
  -6   5  10     2660.32     2633.24     35.68 o 
  -5   5  10     2552.75     2493.30     34.58 o 
  -4   5  10     4663.74     4625.51     54.42 o 
  -3   5  10      269.75      254.03      9.35 o 
  -2   5  10      124.31      119.88     12.44 o 
  -1   5  10     4388.14     4359.35     34.51 o 
   0   5  10     4681.34     4516.69     45.95 o 
   1   5  10       40.06       41.51      7.77 o 
   2   5  10      588.79      516.54      9.93 o 
   3   5  10     2384.18     2349.21     29.23 o 
   4   5  10      432.14      414.28     12.43 o 
   5   5  10        1.57        1.59      2.82 o 
   6   5  10        6.64       10.93      3.31 o 
   7   5  10      584.69      603.80     12.07 o 
   8   5  10      369.65      388.42     16.20 o 
   9   5  10     1646.41     1642.50     31.10 o 
  10   5  10       24.64       25.06      5.50 o 
  11   5  10      689.87      697.68     18.04 o 
  12   5  10       17.27       22.99      6.05 o 
 -12   6  10      188.66      195.75     10.40 o 
 -11   6  10       74.91       74.99      7.08 o 
 -10   6  10       47.79       49.31      7.39 o 
  -9   6  10       37.06       33.03      8.94 o 
  -8   6  10       25.15       38.31     16.72 o 
  -7   6  10      132.74      126.26      7.64 o 
  -6   6  10      411.89      380.57     11.95 o 
  -5   6  10     1965.01     1907.64     29.87 o 
  -4   6  10      431.75      485.51     15.55 o 
  -3   6  10     1135.28     1073.77     20.80 o 
  -2   6  10      399.53      384.85     17.11 o 
  -1   6  10     4785.47     4759.29     45.59 o 
   0   6  10     1311.03     1308.27     26.14 o 
   1   6  10     3744.07     3522.17     44.00 o 
   2   6  10       61.58       69.05      4.68 o 
   3   6  10        6.96       18.84      5.82 o 
   4   6  10     2198.18     2120.84     25.17 o 
   5   6  10        6.17       10.99      4.37 o 
   6   6  10       48.02       53.22      4.90 o 
   7   6  10       39.35       34.41      5.00 o 
   8   6  10       98.57      111.31      7.84 o 
   9   6  10      297.23      313.47     12.06 o 
  10   6  10      135.97      164.86     22.55 o 
 -10   7  10      165.53      183.60     10.63 o 
  -9   7  10      971.11      990.99     21.81 o 
  -8   7  10      507.19      455.68     14.17 o 
  -7   7  10     1239.98     1217.02     24.88 o 
  -6   7  10      748.60      709.62     29.16 o 
  -5   7  10     2760.31     2664.89     38.93 o 
  -4   7  10      117.43      147.76     23.71 o 
  -3   7  10     3340.24     3326.14     45.04 o 
  -2   7  10        0.80       -2.14      4.67 o 
  -1   7  10        9.21        6.61      4.40 o 
   0   7  10      593.79      594.62     16.21 o 
   1   7  10      800.19      787.56     30.32 o 
   2   7  10      157.56      186.06      7.15 o 
   3   7  10      621.58      664.37     12.90 o 
   4   7  10      133.92      145.34      7.02 o 
   5   7  10     3406.99     3399.30     36.69 o 
   6   7  10      138.28      141.60      9.06 o 
   7   7  10     2664.74     2691.61     70.36 o 
   8   7  10      234.68      246.11     11.73 o 
  -7   8  10     1084.11     1030.43     29.93 o 
  -6   8  10       89.26       94.17      8.03 o 
  -5   8  10      401.24      409.52     19.83 o 
  -4   8  10       16.37       20.77      5.60 o 
  -3   8  10       88.05       94.31     10.11 o 
  -2   8  10      721.25      791.15     23.33 o 
  -1   8  10     1452.96     1469.22     27.73 o 
   0   8  10       66.17       84.03      7.96 o 
   1   8  10        7.29       14.00      7.00 o 
   2   8  10      283.90      307.45     12.36 o 
   3   8  10     2380.84     2371.60     31.57 o 
   4   8  10      138.23      151.01      7.74 o 
   5   8  10     1076.91     1129.65     71.14 o 
   6   8  10     1762.56     1869.18     54.81 o 
 -15   0  11        1.43        2.33      6.22 o 
 -13   0  11     3329.49     3307.49     64.53 o 
 -11   0  11      204.18      213.04     12.44 o 
  -9   0  11     2450.22     2465.46     46.65 o 
  -7   0  11    28856.56    29003.50    512.37 o 
  -5   0  11     2909.55     2942.80     33.23 o 
  -3   0  11     5226.77     5076.92     51.93 o 
  -1   0  11     3456.73     3237.52     58.31 o 
   1   0  11     1671.00     1645.99     20.34 o 
   3   0  11     2188.14     2195.67     36.54 o 
   5   0  11       39.08       47.43      5.44 o 
   7   0  11     2099.53     2157.57     38.88 o 
   9   0  11      506.93      448.62     14.77 o 
  11   0  11      163.85      160.94     10.11 o 
  13   0  11     4223.76     4620.69     74.64 o 
 -16   1  11      447.94      457.86     19.05 o 
 -15   1  11     1277.26     1281.07     26.37 o 
 -14   1  11     1179.89     1147.42     32.27 o 
 -13   1  11      823.77      826.53     19.24 o 
 -12   1  11     3657.67     3607.79     47.27 o 
 -11   1  11      260.87      222.37      9.06 o 
 -10   1  11       22.37       36.63      9.33 o 
  -9   1  11     1775.54     1729.61     20.31 o 
  -8   1  11     6497.98     6514.38     56.21 o 
  -7   1  11      242.41      250.37      6.57 o 
  -6   1  11     8991.67     8938.18     71.60 o 
  -5   1  11      639.23      597.52      7.82 o 
  -4   1  11     2554.68     2686.37     21.73 o 
  -3   1  11       36.38       42.03      2.92 o 
  -2   1  11     4042.74     3977.68     29.61 o 
  -1   1  11    13004.92    13448.60     89.47 o 
   0   1  11     2821.87     2766.49     21.72 o 
   1   1  11      650.53      586.10      7.15 o 
   2   1  11      927.07      874.26     10.58 o 
   3   1  11     2429.62     2424.12     28.31 o 
   4   1  11      766.99      748.79     12.64 o 
   5   1  11        2.53        1.38      2.43 o 
   6   1  11       31.52       37.28      5.44 o 
   7   1  11      579.70      562.34     11.55 o 
   8   1  11     1535.04     1535.29     36.93 o 
   9   1  11     1730.75     1709.53     23.91 o 
  10   1  11     1014.96      949.64     16.76 o 
  11   1  11      129.65      127.74      6.86 o 
  12   1  11      617.20      609.72     14.01 o 
  13   1  11        6.51       24.21      5.05 o 
  14   1  11     2974.42     3173.76     57.54 o 
 -15   2  11       18.15       23.37      6.05 o 
 -14   2  11      123.77      123.98     15.16 o 
 -13   2  11     4397.55     4320.44     55.49 o 
 -12   2  11       92.26      103.00      7.41 o 
 -11   2  11       32.10       29.58      4.95 o 
 -10   2  11     1451.46     1446.10     19.26 o 
  -9   2  11      238.96      223.06      6.87 o 
  -8   2  11      245.29      245.07      6.87 o 
  -7   2  11     3530.40     3529.55     34.93 o 
  -6   2  11      191.70      216.18      6.12 o 
  -5   2  11     1519.48     1442.61     14.48 o 
  -4   2  11     3646.53     3734.35     42.31 o 
  -3   2  11     1118.00     1186.52     11.65 o 
  -2   2  11       56.50       47.53      2.36 o 
  -1   2  11     5694.49     5644.25     40.46 o 
   0   2  11     2816.86     2806.25     26.24 o 
   1   2  11      316.17      292.34      7.78 o 
   2   2  11     1398.13     1337.44     18.36 o 
   3   2  11     2280.23     2259.42     27.47 o 
   4   2  11      126.98      117.12      5.50 o 
   5   2  11     5091.06     4941.57     51.95 o 
   6   2  11      130.93      144.24      6.05 o 
   7   2  11      800.99      777.52     24.88 o 
   8   2  11      139.55      145.50      6.30 o 
   9   2  11       66.47       70.33      5.20 o 
  10   2  11       32.41       38.81      4.30 o 
  11   2  11      416.07      444.95     11.81 o 
  12   2  11      523.62      533.03     12.91 o 
  13   2  11      136.05      146.17     11.66 o 
  14   2  11      429.45      432.29     18.66 o 
 -15   3  11     1732.78     1709.45     31.83 o 
 -14   3  11     1133.30     1099.09     23.87 o 
 -13   3  11        3.04        6.31      4.86 o 
 -12   3  11      797.31      832.49     18.91 o 
 -11   3  11     5563.78     5516.08     52.17 o 
 -10   3  11      672.13      642.47     17.47 o 
  -9   3  11      804.67      814.03     13.76 o 
  -8   3  11      637.58      605.07     11.20 o 
  -7   3  11      455.72      445.16      9.41 o 
  -6   3  11      209.01      188.22      5.97 o 
  -5   3  11     3395.66     3337.12     35.90 o 
  -4   3  11      406.85      401.44      7.87 o 
  -3   3  11     2563.82     2460.38     39.30 o 
  -2   3  11      160.88      156.03      4.53 o 
  -1   3  11      141.61      127.45      4.34 o 
   0   3  11     1531.44     1420.74     16.45 o 
   1   3  11     2299.28     2322.13     32.66 o 
   2   3  11      254.20      258.93      7.64 o 
   3   3  11      289.89      296.78      8.19 o 
   4   3  11      360.91      357.30      7.74 o 
   5   3  11     7887.29     7689.76     64.52 o 
   6   3  11      586.51      594.33     10.92 o 
   7   3  11      103.42      100.44      4.90 o 
   8   3  11      492.62      464.19      9.82 o 
   9   3  11     2411.75     2421.59     26.80 o 
  10   3  11     3055.04     2986.33     31.76 o 
  11   3  11     1234.68     1254.53     18.15 o 
  12   3  11        6.83        6.22      4.40 o 
  13   3  11      709.77      735.38     17.49 o 
 -14   4  11      207.54      187.90     10.83 o 
 -13   4  11      159.28      145.59     17.88 o 
 -12   4  11     5943.53     5813.54     56.20 o 
 -11   4  11       63.57       85.57      5.80 o 
 -10   4  11     4127.86     4118.83     41.89 o 
  -9   4  11      161.59      165.89      6.57 o 
  -8   4  11       70.88       74.83      4.62 o 
  -7   4  11      928.80      895.26     24.49 o 
  -6   4  11       54.08       70.97      5.42 o 
  -5   4  11     1703.96     1625.83     24.97 o 
  -4   4  11     1357.29     1349.86     21.97 o 
  -3   4  11      345.83      314.80      9.85 o 
  -2   4  11     3369.76     3222.50     30.64 o 
  -1   4  11       68.55       63.52      3.66 o 
   0   4  11      392.69      385.72      8.00 o 
   1   4  11        2.47        3.63      2.43 o 
   2   4  11     1869.74     1803.44     20.39 o 
   3   4  11     2697.64     2511.12     26.25 o 
   4   4  11      240.54      236.33      6.96 o 
   5   4  11      386.28      353.91      8.32 o 
   6   4  11     1839.81     1737.72     21.03 o 
   7   4  11      387.66      407.65      9.37 o 
   8   4  11     2240.21     2227.43     25.78 o 
   9   4  11     1073.63     1079.87     16.64 o 
  10   4  11     5748.13     5705.69     66.04 o 
  11   4  11       57.78       65.45      6.60 o 
  12   4  11        9.91       12.05      4.95 o 
 -13   5  11        1.14       -0.18      3.99 o 
 -12   5  11      123.99      124.54      8.51 o 
 -11   5  11      877.14      928.54     20.02 o 
 -10   5  11      176.78      174.66      9.06 o 
  -9   5  11     1086.19     1019.60     20.57 o 
  -8   5  11        1.49        5.11      5.05 o 
  -7   5  11      409.48      410.02     12.44 o 
  -6   5  11      229.88      238.95      9.61 o 
  -5   5  11     1828.70     1841.52     28.53 o 
  -4   5  11       92.46      102.48      6.86 o 
  -3   5  11     1000.86      984.27     19.22 o 
  -2   5  11     1417.33     1330.47     22.77 o 
  -1   5  11       11.57        3.95      3.50 o 
   0   5  11       76.70       81.57      7.63 o 
   1   5  11     1864.83     1832.23     21.09 o 
   2   5  11     1673.95     1726.12     20.65 o 
   3   5  11       79.59      111.31      6.57 o 
   4   5  11    10702.18    10183.02     84.41 o 
   5   5  11       25.73       26.25      3.72 o 
   6   5  11        1.09       -0.62      2.82 o 
   7   5  11      232.57      237.17      7.90 o 
   8   5  11     2381.79     2310.89     27.46 o 
   9   5  11     1073.74     1063.73     21.36 o 
  10   5  11      361.47      340.43     25.27 o 
  11   5  11       31.61       20.60      5.50 o 
 -11   6  11      226.15      216.15     10.63 o 
 -10   6  11      406.09      397.05     13.39 o 
  -9   6  11      341.50      357.98     12.84 o 
  -8   6  11      252.32      263.09     10.95 o 
  -7   6  11      280.24      249.48     10.63 o 
  -6   6  11      778.21      740.04     17.49 o 
  -5   6  11      112.13       97.88      7.08 o 
  -4   6  11       86.06       87.03     12.83 o 
  -3   6  11     5436.06     5204.95     61.83 o 
  -2   6  11      821.74      792.99     19.83 o 
  -1   6  11        8.01        6.98      3.49 o 
   0   6  11     1479.15     1457.20     20.13 o 
   1   6  11      533.41      508.57     13.03 o 
   2   6  11       87.23      109.58      5.48 o 
   3   6  11     4126.99     4037.10     39.81 o 
   4   6  11        2.76       13.19     11.54 o 
   5   6  11      175.36      167.01      7.15 o 
   6   6  11      567.38      542.44     12.05 o 
   7   6  11       28.12       34.77      4.54 o 
   8   6  11       75.59       92.42      7.64 o 
   9   6  11     1437.09     1456.16     26.79 o 
  10   6  11      415.86      399.43     14.00 o 
  -9   7  11      216.35      222.40     11.39 o 
  -8   7  11     4439.33     4363.21     68.03 o 
  -7   7  11      608.52      544.18     15.83 o 
  -6   7  11     1897.12     1835.18     30.97 o 
  -5   7  11       12.63       27.70      7.39 o 
  -4   7  11      178.04      182.70     28.77 o 
  -3   7  11        8.45       10.43      4.65 o 
  -2   7  11     4075.13     3946.52     51.64 o 
  -1   7  11       84.63       83.88      7.41 o 
   0   7  11     1083.11     1033.37     21.97 o 
   1   7  11      232.75      206.71      9.61 o 
   2   7  11      746.58      686.32     12.88 o 
   3   7  11      172.58      179.71     10.10 o 
   4   7  11        7.23        5.67      4.16 o 
   5   7  11       20.76       14.99      4.17 o 
   6   7  11     1364.17     1326.19     24.58 o 
   7   7  11        5.75        7.08      5.20 o 
   8   7  11       67.93       84.37      8.19 o 
  -6   8  11       87.15       72.62      7.46 o 
  -5   8  11       82.27      105.76      8.40 o 
  -4   8  11       75.69       72.11      7.41 o 
  -3   8  11     1986.50     2078.08     41.60 o 
  -2   8  11      713.08      694.64     24.10 o 
  -1   8  11        6.19        3.97      7.00 o 
   0   8  11     1109.68     1136.90     49.76 o 
   1   8  11        8.84        7.69      4.86 o 
   2   8  11        0.18        3.11      7.00 o 
   3   8  11       41.38       58.79      7.08 o 
   4   8  11      508.31      513.38     12.65 o 
 -14   0  12       90.09      111.18     11.66 o 
 -12   0  12     2272.96     2159.12     46.65 o 
 -10   0  12        3.71        7.00      4.67 o 
  -8   0  12     1275.21     1333.42     30.32 o 
  -6   0  12     7732.24     7685.66     98.74 o 
  -4   0  12      915.44      895.41     14.01 o 
  -2   0  12     1715.03     1880.24     23.36 o 
   0   0  12     1887.05     1735.62     21.71 o 
   2   0  12      143.05      122.07      4.95 o 
   4   0  12     7297.17     7037.17     98.74 o 
   6   0  12        5.85       15.55      4.67 o 
   8   0  12     5261.43     5194.49     78.53 o 
  10   0  12      476.41      428.40     15.55 o 
  12   0  12     1431.79     1492.03     33.43 o 
  14   0  12    12259.24    13500.55    187.38 o 
 -15   1  12       56.60       64.89      7.41 o 
 -14   1  12      565.45      541.85     16.21 o 
 -13   1  12     3091.09     3129.27     48.98 o 
 -12   1  12      780.25      775.46     28.77 o 
 -11   1  12        1.48        1.14      3.54 o 
 -10   1  12      772.15      753.65     16.21 o 
  -9   1  12       42.65       45.51      4.95 o 
  -8   1  12      385.02      381.87      9.19 o 
  -7   1  12     9062.55     9086.91     97.62 o 
  -6   1  12       16.21       24.91      2.21 o 
  -5   1  12        1.96       11.89      1.82 o 
  -4   1  12      393.79      469.86      6.68 o 
  -3   1  12      534.71      572.96      7.54 o 
  -2   1  12     1334.00     1194.21     11.81 o 
  -1   1  12      945.79      897.81     11.16 o 
   0   1  12     2260.40     2172.51     31.09 o 
   1   1  12     1096.57     1100.69     14.93 o 
   2   1  12      179.50      191.29      8.16 o 
   3   1  12       68.11       84.09      4.65 o 
   4   1  12      892.15      904.10     15.16 o 
   5   1  12      297.34      295.07      8.25 o 
   6   1  12       48.77       45.67      4.10 o 
   7   1  12     3173.79     3165.28     68.03 o 
   8   1  12     2390.07     2401.55     31.88 o 
   9   1  12      492.36      529.48     12.10 o 
  10   1  12      240.20      221.60      8.25 o 
  11   1  12     1081.58     1022.61     18.41 o 
  12   1  12      239.75      256.22      9.35 o 
  13   1  12     3167.54     3181.89     66.48 o 
 -15   2  12      752.75      752.10     27.99 o 
 -14   2  12     1269.89     1289.10     26.08 o 
 -13   2  12       51.30       67.18      6.86 o 
 -12   2  12     3929.35     3932.12     51.09 o 
 -11   2  12      569.96      536.89     14.26 o 
 -10   2  12       38.24       41.24      4.17 o 
  -9   2  12      289.52      305.52      8.06 o 
  -8   2  12     3067.85     3074.99     31.42 o 
  -7   2  12      561.40      571.30     10.47 o 
  -6   2  12      225.90      224.03      6.25 o 
  -5   2  12     1791.96     1691.64     19.93 o 
  -4   2  12       12.99       14.55      2.02 o 
  -3   2  12       20.40       16.35      1.77 o 
  -2   2  12      385.44      381.22      6.01 o 
  -1   2  12     1396.43     1325.08     15.30 o 
   0   2  12      410.59      373.91      7.20 o 
   1   2  12     1118.62     1140.23     16.71 o 
   2   2  12     4746.18     4709.23     49.44 o 
   3   2  12       36.68       35.59      3.54 o 
   4   2  12      958.90      903.94     15.11 o 
   5   2  12      765.23      790.92     14.29 o 
   6   2  12      383.24      383.71      9.90 o 
   7   2  12      257.66      268.82      8.51 o 
   8   2  12     3762.91     3803.17     43.98 o 
   9   2  12       91.09      101.96     14.77 o 
  10   2  12     1925.44     1895.13     31.10 o 
  11   2  12       63.87       85.42      6.30 o 
  12   2  12       39.39       29.28      4.86 o 
  13   2  12       23.23       15.55      6.22 o 
 -14   3  12      387.23      366.42     13.95 o 
 -13   3  12     2468.08     2432.75     37.63 o 
 -12   3  12     1132.93     1137.71     31.10 o 
 -11   3  12        9.27        9.85      3.59 o 
 -10   3  12     2719.37     2600.67     41.95 o 
  -9   3  12       67.14       65.34      4.44 o 
  -8   3  12       36.90       38.76      3.87 o 
  -7   3  12        3.38        9.09      3.61 o 
  -6   3  12      228.40      227.55      7.64 o 
  -5   3  12       28.62       25.64      3.73 o 
  -4   3  12     2411.47     2391.03     31.61 o 
  -3   3  12     2310.89     2330.63     30.86 o 
  -2   3  12      173.77      162.69      5.09 o 
  -1   3  12     1145.09     1134.26     17.99 o 
   0   3  12      646.26      668.66     10.30 o 
   1   3  12      389.58      412.69     13.22 o 
   2   3  12     1023.02     1087.29     26.44 o 
   3   3  12       39.40       37.39      3.89 o 
   4   3  12      737.41      710.64     13.71 o 
   5   3  12      108.89      118.79      7.78 o 
   6   3  12     2166.51     2165.92     28.86 o 
   7   3  12     2514.87     2384.28     51.32 o 
   8   3  12     1116.83     1044.90     18.41 o 
   9   3  12      169.99      180.28      6.55 o 
  10   3  12     2050.18     2078.75     31.88 o 
  11   3  12       88.00      106.28      8.94 o 
  12   3  12      554.84      547.36     20.22 o 
  13   3  12      100.42      116.63     11.66 o 
 -13   4  12      360.75      368.39     13.39 o 
 -12   4  12      640.70      627.35     13.90 o 
 -11   4  12     4030.77     4002.94     41.87 o 
 -10   4  12      362.15      352.65      9.72 o 
  -9   4  12     1614.10     1588.55     34.99 o 
  -8   4  12        3.20        3.89      5.05 o 
  -7   4  12      810.86      794.16     16.71 o 
  -6   4  12     1390.12     1269.00     21.97 o 
  -5   4  12     1503.58     1465.41     23.62 o 
  -4   4  12      278.96      273.85      9.61 o 
  -3   4  12     3500.32     3409.63     42.32 o 
  -2   4  12      576.67      577.68      9.79 o 
  -1   4  12      197.77      184.83      5.56 o 
   0   4  12      551.00      474.24      9.03 o 
   1   4  12       77.95       99.33      5.44 o 
   2   4  12       78.73       77.40      5.20 o 
   3   4  12       35.00       35.75      4.67 o 
   4   4  12      957.73      857.20     13.23 o 
   5   4  12     1163.51     1090.94     15.62 o 
   6   4  12       21.63       20.39      3.27 o 
   7   4  12       64.60       54.13      7.99 o 
   8   4  12        0.45        5.94      3.08 o 
   9   4  12     2012.31     2004.65     24.71 o 
  10   4  12      608.36      620.67     12.80 o 
  11   4  12     1865.26     1939.39     39.65 o 
  12   4  12       72.17       89.35      7.64 o 
 -12   5  12       82.88       88.09      7.41 o 
 -11   5  12       54.21       63.32      6.53 o 
 -10   5  12     1784.38     1799.91     29.93 o 
  -9   5  12      452.96      458.11     13.71 o 
  -8   5  12     1344.13     1308.38     23.87 o 
  -7   5  12      770.25      748.19     16.94 o 
  -6   5  12      922.57      986.80     20.02 o 
  -5   5  12        5.53        6.22      3.85 o 
  -4   5  12     1137.01     1141.98     48.59 o 
  -3   5  12     1423.37     1392.46     23.87 o 
  -2   5  12      173.68      147.95      7.96 o 
  -1   5  12      665.90      585.64     14.56 o 
   0   5  12      945.47      893.50     13.61 o 
   1   5  12      833.92      798.86     15.32 o 
   2   5  12       23.73       32.60      3.42 o 
   3   5  12     6872.03     6597.14     84.86 o 
   4   5  12      360.36      346.19      8.91 o 
   5   5  12      912.27      915.20     14.90 o 
   6   5  12      286.35      289.99      8.51 o 
   7   5  12        8.99       14.55      4.71 o 
   8   5  12        8.58        7.14      3.42 o 
   9   5  12      260.51      295.84     11.73 o 
  10   5  12     1187.13     1180.78     23.71 o 
  11   5  12        4.08        9.62      5.20 o 
 -11   6  12       52.14       59.87      6.86 o 
 -10   6  12       69.18       79.68      7.64 o 
  -9   6  12      953.02     1013.75     21.91 o 
  -8   6  12      343.86      373.77     12.84 o 
  -7   6  12      467.15      471.60     14.50 o 
  -6   6  12     1139.07     1085.49     31.10 o 
  -5   6  12      683.93      668.10     16.71 o 
  -4   6  12      587.88      550.15     15.05 o 
  -3   6  12      558.21      565.05     15.36 o 
  -2   6  12     3060.75     2984.56     41.22 o 
  -1   6  12      614.06      593.44     15.66 o 
   0   6  12      749.09      699.44     17.02 o 
   1   6  12       16.60       13.45      3.20 o 
   2   6  12      795.10      752.09     13.13 o 
   3   6  12      220.30      229.61      7.66 o 
   4   6  12     3507.17     3439.93     36.07 o 
   5   6  12       23.76       24.45      3.99 o 
   6   6  12      210.84      204.83      7.92 o 
   7   6  12      321.29      293.02     10.10 o 
   8   6  12       16.49       26.20      5.75 o 
   9   6  12       53.03       48.57      6.86 o 
  -9   7  12     1464.52     1499.55     28.45 o 
  -8   7  12      892.29      949.58     21.81 o 
  -7   7  12     2556.08     2494.79     40.04 o 
  -6   7  12      523.38      505.38     15.49 o 
  -5   7  12      528.37      513.41     15.83 o 
  -4   7  12       42.07       53.78      6.53 o 
  -3   7  12     3347.01     3355.07     80.86 o 
  -2   7  12        8.10       25.66      5.75 o 
  -1   7  12      332.85      361.33     18.27 o 
   0   7  12        3.93       -4.10      4.10 o 
   1   7  12        1.92       -0.49      3.42 o 
   2   7  12      235.45      231.02      7.98 o 
   3   7  12      734.92      734.26     13.93 o 
   4   7  12      156.81      148.73      7.28 o 
   5   7  12       14.62        9.52      3.99 o 
   6   7  12       23.08       23.34      4.74 o 
   7   7  12      132.25      139.37     11.27 o 
  -5   8  12      199.25      212.37     13.61 o 
  -4   8  12       87.06       85.11     12.05 o 
  -3   8  12      257.02      245.59     21.38 o 
  -2   8  12     1975.69     2055.60     35.13 o 
  -1   8  12     1344.50     1413.64     45.87 o 
   0   8  12       14.18        6.61      5.50 o 
   1   8  12      258.48      288.74     17.11 o 
   2   8  12        2.35        3.11      7.78 o 
   3   8  12      459.94      440.61     14.81 o 
 -15   0  13      498.13      525.59     24.10 o 
 -13   0  13     1071.20     1131.27     32.66 o 
 -11   0  13      150.72      164.05     11.66 o 
  -9   0  13      527.59      520.15     18.66 o 
  -7   0  13    17913.27    17862.45    271.35 o 
  -5   0  13      435.19      472.41     14.77 o 
  -3   0  13      348.65      319.37      7.96 o 
  -1   0  13      297.41      249.88      6.86 o 
   1   0  13     1673.50     1690.01     21.99 o 
   3   0  13     1169.64     1066.73     23.33 o 
   5   0  13      856.03      885.57     21.77 o 
   7   0  13     2757.22     2809.89     48.98 o 
   9   0  13     2938.14     3020.60     52.87 o 
  11   0  13        0.30        8.55      5.44 o 
  13   0  13     7865.67     8470.88    125.18 o 
 -15   1  13      449.06      475.09     16.21 o 
 -14   1  13       92.11       92.54     12.44 o 
 -13   1  13     2022.25     2076.19     33.81 o 
 -12   1  13     3332.67     3407.35     45.90 o 
 -11   1  13       59.13       69.18      6.05 o 
 -10   1  13       34.86       39.58     10.89 o 
  -9   1  13     2850.20     2845.12     37.66 o 
  -8   1  13        3.79        7.23      2.80 o 
  -7   1  13      143.89      144.42      5.52 o 
  -6   1  13     4675.91     4645.54     43.61 o 
  -5   1  13      514.66      552.99      7.93 o 
  -4   1  13     2455.84     2471.70     20.95 o 
  -3   1  13     1669.63     1700.99     15.70 o 
  -2   1  13      663.72      727.63     10.44 o 
  -1   1  13     3873.94     3690.67     28.45 o 
   0   1  13      261.84      250.30      4.73 o 
   1   1  13       45.12       52.03      4.05 o 
   2   1  13     7063.77     7014.61     69.82 o 
   3   1  13      388.88      356.75      9.72 o 
   4   1  13      737.47      736.19     14.38 o 
   5   1  13     3324.24     3223.00     37.38 o 
   6   1  13       20.17       27.06      3.54 o 
   7   1  13     1283.43     1285.63     20.34 o 
   8   1  13     5968.38     6087.90     64.32 o 
   9   1  13      108.39      124.44      6.60 o 
  10   1  13       17.84       18.28      3.85 o 
  11   1  13      254.83      262.48      9.35 o 
  12   1  13      129.28      139.28      7.70 o 
  13   1  13       14.95       14.50      4.65 o 
 -14   2  13     1277.75     1313.33     26.63 o 
 -13   2  13     2497.75     2497.27     63.37 o 
 -12   2  13      257.97      266.41     10.95 o 
 -11   2  13      967.11      946.77     19.77 o 
 -10   2  13      656.12      682.86     15.66 o 
  -9   2  13     1141.17     1134.47     21.97 o 
  -8   2  13        3.17       10.11      2.82 o 
  -7   2  13     2010.92     1962.46     22.44 o 
  -6   2  13     1162.50     1184.10     15.70 o 
  -5   2  13       16.28       18.29      2.52 o 
  -4   2  13       58.40       58.61      2.90 o 
  -3   2  13      675.21      642.25     11.92 o 
  -2   2  13     1362.30     1278.26     15.30 o 
  -1   2  13       10.97       12.75      2.15 o 
   0   2  13     1928.62     1815.37     19.68 o 
   1   2  13     2261.25     2241.79     22.96 o 
   2   2  13       48.95       56.12      4.28 o 
   3   2  13     4624.90     4499.69     48.63 o 
   4   2  13      152.16      144.15      7.78 o 
   5   2  13      239.77      261.75      8.51 o 
   6   2  13     3408.71     3392.64     39.86 o 
   7   2  13      906.70      969.71     17.31 o 
   8   2  13      118.27      145.81      7.15 o 
   9   2  13      838.19      932.62     17.59 o 
  10   2  13      395.17      423.64     11.81 o 
  11   2  13        4.75       -0.60      3.54 o 
  12   2  13      726.96      718.49     18.27 o 
 -14   3  13        2.04        0.00      4.40 o 
 -13   3  13        0.61        3.63      4.86 o 
 -12   3  13     1265.52     1296.06     24.97 o 
 -11   3  13      583.54      597.87     15.66 o 
 -10   3  13       20.04       22.90      4.67 o 
  -9   3  13     1522.31     1537.47     20.65 o 
  -8   3  13      848.41      852.80     14.06 o 
  -7   3  13       87.06       92.14      6.05 o 
  -6   3  13      147.41      162.04      7.64 o 
  -5   3  13      164.84      171.16      7.64 o 
  -4   3  13       19.61       30.64      4.10 o 
  -3   3  13     2607.26     2526.99     29.66 o 
  -2   3  13     2524.07     2421.85     24.78 o 
  -1   3  13        3.88        9.98      2.52 o 
   0   3  13      237.71      205.73      7.07 o 
   1   3  13     3482.25     3444.83    108.46 o 
   2   3  13     2726.23     2672.09     32.63 o 
   3   3  13      492.79      497.40     11.51 o 
   4   3  13        6.06        8.94      2.75 o 
   5   3  13     5633.15     5462.75     58.80 o 
   6   3  13      419.87      436.74     11.26 o 
   7   3  13      740.42      806.41     20.60 o 
   8   3  13     3709.20     3531.28     60.26 o 
   9   3  13     4830.24     4805.79     54.98 o 
  10   3  13      311.26      321.58     10.45 o 
  11   3  13     3752.36     3854.00     47.28 o 
  12   3  13      203.64      172.61     12.44 o 
 -13   4  13        2.12        3.71      4.86 o 
 -12   4  13      590.73      597.17     16.21 o 
 -11   4  13        0.31       -0.78      6.22 o 
 -10   4  13      337.02      350.28     11.81 o 
  -9   4  13     1797.89     1683.15     27.47 o 
  -8   4  13       79.79       85.30      6.53 o 
  -7   4  13       22.99       21.06      4.65 o 
  -6   4  13      377.43      392.20     11.73 o 
  -5   4  13     1680.03     1693.73     49.37 o 
  -4   4  13     1435.04     1466.74     24.17 o 
  -3   4  13      768.13      761.71     16.47 o 
  -2   4  13      535.18      542.32     14.38 o 
  -1   4  13      706.47      654.45     10.84 o 
   0   4  13      285.79      306.92      7.43 o 
   1   4  13       28.42       42.97      4.30 o 
   2   4  13     1266.41     1227.46     22.55 o 
   3   4  13     1958.07     1844.91     26.01 o 
   4   4  13     1656.98     1655.88     24.67 o 
   5   4  13        0.65        3.50      3.50 o 
   6   4  13      846.08      807.26     16.47 o 
   7   4  13        6.88        3.11      2.82 o 
   8   4  13     1344.74     1349.11     19.21 o 
   9   4  13        4.53        5.98      3.72 o 
  10   4  13     3728.15     3732.72     39.20 o 
  11   4  13        2.48        2.33      4.40 o 
 -12   5  13        5.20        5.18      5.83 o 
 -11   5  13      128.95      125.80     24.10 o 
 -10   5  13       35.91       43.03      5.97 o 
  -9   5  13      280.81      301.30     17.49 o 
  -8   5  13        1.60        1.20      3.54 o 
  -7   5  13      593.23      593.57     19.44 o 
  -6   5  13      343.81      316.95     11.51 o 
  -5   5  13      467.66      452.99     13.16 o 
  -4   5  13      100.57      117.13      7.29 o 
  -3   5  13        2.94        5.44      3.73 o 
  -2   5  13     3134.33     2949.04     40.12 o 
  -1   5  13      674.36      606.74     15.11 o 
   0   5  13      783.18      709.14     12.12 o 
   1   5  13       13.78       16.95      3.54 o 
   2   5  13      505.73      505.99     12.33 o 
   3   5  13      144.12      157.62      7.96 o 
   4   5  13     5927.70     5809.59     53.13 o 
   5   5  13     1880.10     1761.33     32.55 o 
   6   5  13      132.39      140.82      6.55 o 
   7   5  13      239.87      247.28      8.35 o 
   8   5  13      169.97      165.85      8.12 o 
   9   5  13      160.74      154.62      7.15 o 
  10   5  13      100.19       93.65      7.96 o 
 -10   6  13      140.64      139.31     12.05 o 
  -9   6  13      560.25      558.17     16.16 o 
  -8   6  13      594.51      585.81     17.49 o 
  -7   6  13      551.30      548.78     16.33 o 
  -6   6  13       21.44       13.75      5.20 o 
  -5   6  13       76.84       88.89      7.08 o 
  -4   6  13       18.33       17.49      4.95 o 
  -3   6  13     1057.03     1082.37     22.22 o 
  -2   6  13     1588.90     1590.85     27.73 o 
  -1   6  13      202.97      221.37     10.16 o 
   0   6  13      529.43      502.49     14.56 o 
   1   6  13      227.02      197.60      7.20 o 
   2   6  13      277.17      239.68      7.53 o 
   3   6  13     2725.21     2673.40     29.88 o 
   4   6  13      380.29      359.19      9.59 o 
   5   6  13      309.96      319.02      9.61 o 
   6   6  13      482.36      496.86     11.74 o 
   7   6  13       13.92       17.78      4.28 o 
   8   6  13      791.73      803.24     19.15 o 
  -8   7  13     3647.80     3758.67     52.09 o 
  -7   7  13      197.64      179.87     10.63 o 
  -6   7  13      775.47      772.21     19.37 o 
  -5   7  13      755.14      792.92     19.93 o 
  -4   7  13      248.87      265.43     11.39 o 
  -3   7  13      911.30      884.69     21.12 o 
  -2   7  13     5442.20     5397.38     66.78 o 
  -1   7  13       48.84       32.93      9.72 o 
   0   7  13       53.59       43.15      6.60 o 
   1   7  13        3.22        0.59      4.65 o 
   2   7  13      609.02      590.65     16.16 o 
   3   7  13      231.26      243.53     10.59 o 
   4   7  13      286.69      308.51     10.59 o 
   5   7  13       41.99       43.31      5.22 o 
   6   7  13       82.11       81.58      6.39 o 
  -2   8  13     1113.79     1073.58     24.35 o 
  -1   8  13       21.86       33.25      8.55 o 
   0   8  13      532.20      527.37     17.02 o 
 -14   0  14      515.39      530.26     23.33 o 
 -12   0  14     2336.41     2353.50     50.54 o 
 -10   0  14     5772.14     5878.69     95.63 o 
  -8   0  14      779.12      822.60     23.33 o 
  -6   0  14      973.20     1016.30     22.94 o 
  -4   0  14     2968.03     2911.68     46.65 o 
  -2   0  14       20.05       22.36      2.99 o 
   0   0  14     2283.68     2239.71     33.43 o 
   2   0  14        4.91        5.44      2.75 o 
   4   0  14     2793.96     2704.93     46.65 o 
   6   0  14      491.02      534.92     17.11 o 
   8   0  14     5977.12     6146.15     92.52 o 
  10   0  14      581.12      624.33     20.22 o 
  12   0  14       85.40      101.85     10.11 o 
 -14   1  14     2284.53     2311.82     37.66 o 
 -13   1  14      407.70      407.17     19.05 o 
 -12   1  14      689.54      680.98     17.31 o 
 -11   1  14      336.08      354.28     12.10 o 
 -10   1  14     1380.33     1365.66     23.91 o 
  -9   1  14        7.95        7.24      3.54 o 
  -8   1  14       81.44       94.51      4.94 o 
  -7   1  14      296.09      326.56     11.36 o 
  -6   1  14      113.16      114.36      5.70 o 
  -5   1  14       13.96       23.93      2.41 o 
  -4   1  14       89.12       82.63      3.36 o 
  -3   1  14      500.02      558.48      7.85 o 
  -2   1  14     3486.86     3465.33     27.58 o 
  -1   1  14      840.59      891.40     12.25 o 
   0   1  14       36.86       44.29      3.66 o 
   1   1  14      745.54      750.52     11.07 o 
   2   1  14      302.20      326.21      7.15 o 
   3   1  14     8648.09     8597.62    119.74 o 
   4   1  14     1681.17     1705.75     29.55 o 
   5   1  14     1121.57     1134.92     18.41 o 
   6   1  14     1046.24     1101.58     18.41 o 
   7   1  14      646.50      680.09     14.29 o 
   8   1  14     3052.12     3072.33     37.93 o 
   9   1  14     3571.74     3697.67     44.25 o 
  10   1  14      115.98      117.61      6.86 o 
  11   1  14      146.46      142.86     12.05 o 
  12   1  14      239.66      269.43     10.45 o 
 -14   2  14        0.75        5.01      5.44 o 
 -13   2  14     1264.99     1266.11     25.27 o 
 -12   2  14      282.78      297.86     11.81 o 
 -11   2  14        1.77        3.37      7.78 o 
 -10   2  14      162.55      160.39      8.51 o 
  -9   2  14     2522.12     2545.45     32.46 o 
  -8   2  14     4110.47     4043.19     39.65 o 
  -7   2  14        0.26        3.16      2.52 o 
  -6   2  14        6.64       11.40      4.89 o 
  -5   2  14       44.70       56.05      5.05 o 
  -4   2  14     1113.14     1117.12     14.51 o 
  -3   2  14     1144.92     1164.22     21.70 o 
  -2   2  14       87.64       79.30      3.99 o 
  -1   2  14      994.53     1003.23     13.36 o 
   0   2  14      847.85      828.59     14.42 o 
   1   2  14       46.88       46.81      6.27 o 
   2   2  14    10370.99    10090.00     98.11 o 
   3   2  14      317.71      333.50      9.30 o 
   4   2  14     1392.91     1449.35     21.42 o 
   5   2  14      440.27      450.56     11.26 o 
   6   2  14      147.86      161.49      7.15 o 
   7   2  14     3796.52     3735.80     43.97 o 
   8   2  14     2015.31     2106.91     29.41 o 
   9   2  14      839.91      843.28     17.04 o 
  10   2  14        3.52       11.56      4.28 o 
  11   2  14     1025.70     1101.02     20.34 o 
  12   2  14     2797.05     2978.86     39.58 o 
 -13   3  14      166.31      174.12      9.85 o 
 -12   3  14       20.54       23.56      5.42 o 
 -11   3  14       61.85       66.96      8.94 o 
 -10   3  14       42.19       53.20      4.94 o 
  -9   3  14     1719.53     1739.53     27.76 o 
  -8   3  14     1038.69      992.07     24.88 o 
  -7   3  14        2.01       -1.17      3.30 o 
  -6   3  14      727.81      739.81     15.94 o 
  -5   3  14        0.45        2.26      2.99 o 
  -4   3  14     2487.94     2376.65     32.42 o 
  -3   3  14        1.44        9.33      5.05 o 
  -2   3  14     1436.57     1406.20     17.30 o 
  -1   3  14      121.26      117.67      4.80 o 
   0   3  14      683.87      711.25     11.32 o 
   1   3  14     4242.28     4247.59     39.21 o 
   2   3  14      505.14      512.37     11.39 o 
   3   3  14     3196.99     3067.22     54.81 o 
   4   3  14      562.20      555.75     12.61 o 
   5   3  14      154.15      155.45      7.41 o 
   6   3  14      307.51      316.49      9.61 o 
   7   3  14     1516.57     1496.44     23.62 o 
   8   3  14      531.33      516.59     15.94 o 
   9   3  14      561.32      520.75     13.46 o 
  10   3  14      743.17      767.97     16.76 o 
  11   3  14       99.19       72.31      8.94 o 
 -12   4  14       40.28       38.10      8.55 o 
 -11   4  14       27.31       32.23      5.75 o 
 -10   4  14       26.08       27.94      5.20 o 
  -9   4  14       39.96       35.52      5.42 o 
  -8   4  14      850.45      821.12     24.88 o 
  -7   4  14       61.79       54.01      7.78 o 
  -6   4  14       10.93        7.78      4.10 o 
  -5   4  14     1167.93     1187.15     36.54 o 
  -4   4  14     1893.97     1886.93     29.12 o 
  -3   4  14     2717.64     2660.39     36.27 o 
  -2   4  14      862.55      880.54     19.83 o 
  -1   4  14      568.87      523.88     10.59 o 
   0   4  14        0.32        7.28      6.85 o 
   1   4  14     2745.61     2714.26     30.79 o 
   2   4  14      404.48      405.58     10.83 o 
   3   4  14       36.04       44.63     12.05 o 
   4   4  14      741.27      745.43     30.32 o 
   5   4  14      645.63      605.71     13.95 o 
   6   4  14     1693.34     1696.22     26.08 o 
   7   4  14        3.20       11.40      4.10 o 
   8   4  14     2706.47     2669.37     36.27 o 
   9   4  14      715.88      700.91     16.49 o 
  10   4  14        0.08        4.04      4.10 o 
 -11   5  14       70.20       91.92      9.72 o 
 -10   5  14      353.13      337.31     16.33 o 
  -9   5  14      178.75      172.88      9.52 o 
  -8   5  14      149.01      146.41      8.75 o 
  -7   5  14       91.65       80.52      6.73 o 
  -6   5  14       82.31      115.27      9.33 o 
  -5   5  14     2142.79     2105.59     40.04 o 
  -4   5  14      527.47      534.19     20.99 o 
  -3   5  14       82.29       92.44      6.86 o 
  -2   5  14       61.13       70.26      6.53 o 
  -1   5  14     1976.34     1884.56     30.71 o 
   0   5  14      775.90      665.11     11.97 o 
   1   5  14        2.41        0.45      2.97 o 
   2   5  14       46.44       55.04      5.42 o 
   3   5  14     2666.50     2549.26     34.43 o 
   4   5  14      336.98      295.03     10.07 o 
   5   5  14      179.80      170.68      8.51 o 
   6   5  14     1799.51     1714.75     27.34 o 
   7   5  14        0.54        8.09      4.10 o 
   8   5  14      302.67      303.42     11.96 o 
   9   5  14      115.53      127.65      6.82 o 
  -9   6  14      472.86      487.49     15.60 o 
  -8   6  14     1493.51     1527.74     28.45 o 
  -7   6  14      144.62      137.48      8.75 o 
  -6   6  14      115.14      114.01      8.19 o 
  -5   6  14        8.23       13.13      4.86 o 
  -4   6  14       66.21       77.22     12.83 o 
  -3   6  14     3017.45     2984.64     42.54 o 
  -2   6  14     1640.24     1615.02     28.28 o 
  -1   6  14     1673.00     1677.55     29.12 o 
   0   6  14        0.95        3.01      4.10 o 
   1   6  14       30.89       26.04      5.20 o 
   2   6  14        9.15        7.00      7.78 o 
   3   6  14       94.13       74.25      6.73 o 
   4   6  14     1352.67     1345.40     19.61 o 
   5   6  14     1106.43     1075.47     17.68 o 
   6   6  14        0.10       -2.65      3.42 o 
   7   6  14     3052.45     3091.58     35.34 o 
  -6   7  14       18.30       15.07      5.75 o 
  -5   7  14       16.80       16.33      5.50 o 
  -4   7  14      299.78      282.53     17.88 o 
  -3   7  14     1001.23     1023.84     23.01 o 
  -2   7  14     1733.37     1758.67     31.52 o 
  -1   7  14      772.11      693.74     18.91 o 
   0   7  14      118.20      128.88      9.35 o 
   1   7  14      919.08      841.41     20.87 o 
   2   7  14      166.49      157.02     10.16 o 
   3   7  14       27.31       30.84      4.54 o 
   4   7  14      344.97      345.23     10.82 o 
 -13   0  15        3.76        3.11      6.22 o 
 -11   0  15        3.09       12.44      6.22 o 
  -7   0  15     1898.58     1873.00     38.10 o 
  -5   0  15     1327.47     1440.52     21.16 o 
  -3   0  15     2431.70     2475.81     33.82 o 
  -1   0  15     2757.50     2831.75     33.54 o 
   1   0  15     4059.32     3970.70     62.20 o 
   3   0  15     2106.70     2068.93     38.10 o 
   5   0  15     1412.66     1383.18     29.55 o 
   7   0  15      189.07      238.69     12.44 o 
   9   0  15     4182.86     4402.99     72.31 o 
  11   0  15       96.80       93.30     10.11 o 
 -14   1  15      799.40      816.37     20.87 o 
 -13   1  15      296.91      308.64     12.64 o 
 -12   1  15     2497.94     2538.02     38.21 o 
 -11   1  15        9.17        2.95      4.10 o 
 -10   1  15      288.30      308.02     11.00 o 
  -9   1  15      754.05      794.67     17.04 o 
  -8   1  15       72.66       88.64      6.05 o 
  -7   1  15       39.57       45.90      3.72 o 
  -6   1  15     1267.54     1280.52     16.75 o 
  -5   1  15        1.28        6.75      2.11 o 
  -4   1  15     4119.03     4069.08     42.20 o 
  -3   1  15      599.69      592.96     10.00 o 
  -2   1  15      750.81      771.71     11.35 o 
  -1   1  15        0.69        2.33      2.06 o 
   0   1  15     2662.03     2590.04     26.01 o 
   1   1  15     3959.66     3880.71     35.59 o 
   2   1  15     5890.49     5860.20     50.55 o 
   3   1  15      177.38      178.58      7.08 o 
   4   1  15     3970.02     3929.18     44.80 o 
   5   1  15       58.37       66.50      4.95 o 
   6   1  15     1370.11     1393.29     21.99 o 
   7   1  15     4799.46     4747.39     53.60 o 
   8   1  15     6571.41     6599.98     70.37 o 
   9   1  15      279.19      298.59      9.90 o 
  10   1  15      530.71      553.69     24.10 o 
  11   1  15      468.10      488.47     13.46 o 
 -13   2  15      248.18      267.59     11.73 o 
 -12   2  15      201.22      212.11     14.38 o 
 -11   2  15       73.54       75.67     10.50 o 
 -10   2  15      651.74      678.58     16.21 o 
  -9   2  15      795.26      790.85     13.92 o 
  -8   2  15      978.71     1035.14     26.51 o 
  -7   2  15      102.84      123.28      9.72 o 
  -6   2  15      647.20      673.75     14.81 o 
  -5   2  15       70.87       76.49      5.75 o 
  -4   2  15      495.37      467.57     14.00 o 
  -3   2  15     2946.09     2984.56     29.35 o 
  -2   2  15      280.40      282.75      7.76 o 
  -1   2  15      250.98      283.70      6.96 o 
   0   2  15     2723.67     2620.96     27.67 o 
   1   2  15     3311.08     3265.74     31.65 o 
   2   2  15      131.14      133.25      5.48 o 
   3   2  15     3917.92     3805.68     43.68 o 
   4   2  15      724.53      711.97     14.26 o 
   5   2  15      480.80      463.63     14.38 o 
   6   2  15     5247.55     5176.94     57.43 o 
   7   2  15       28.67       31.87      7.00 o 
   8   2  15     2174.58     2123.47     30.22 o 
   9   2  15      978.92     1036.73     19.51 o 
  10   2  15      201.56      207.35      9.06 o 
  11   2  15     1219.52     1240.21     24.49 o 
 -13   3  15      158.46      178.01     10.40 o 
 -12   3  15       31.35       25.21      5.75 o 
 -11   3  15      151.88      143.84     11.66 o 
 -10   3  15       15.45       15.46      4.65 o 
  -9   3  15      186.77      196.16      9.33 o 
  -8   3  15     1401.95     1385.95     24.17 o 
  -7   3  15      209.00      212.52      8.96 o 
  -6   3  15      649.86      655.07     15.94 o 
  -5   3  15     5220.74     5279.58     60.47 o 
  -4   3  15     1043.01      973.64     18.67 o 
  -3   3  15     6286.79     5980.55     66.52 o 
  -2   3  15       67.24       63.38      4.13 o 
  -1   3  15     2150.30     2172.87     23.75 o 
   0   3  15        0.45        2.62      5.43 o 
   1   3  15     4336.04     4333.32     40.44 o 
   2   3  15     5981.36     5810.75     51.64 o 
   3   3  15     1057.04     1022.05     18.04 o 
   4   3  15      112.07      119.41      6.60 o 
   5   3  15      662.20      638.88     26.05 o 
   6   3  15     1178.28     1190.46     20.57 o 
   7   3  15      472.59      492.33     12.91 o 
   8   3  15      112.82      131.22      7.41 o 
   9   3  15       10.28       20.72      4.65 o 
  10   3  15      546.50      523.46     14.01 o 
 -12   4  15        3.89        3.89      7.00 o 
 -11   4  15      419.73      427.24     28.77 o 
 -10   4  15      174.44      168.20      9.30 o 
  -9   4  15      165.99      180.82      9.30 o 
  -8   4  15        5.99        8.71      4.10 o 
  -7   4  15      216.15      220.90      9.85 o 
  -6   4  15     2191.94     2134.54     32.13 o 
  -5   4  15      962.68      977.98     23.71 o 
  -4   4  15     5564.37     5733.66    113.52 o 
  -3   4  15       77.80       90.44      6.86 o 
  -2   4  15      204.21      203.45      9.06 o 
  -1   4  15      162.68      157.64      5.94 o 
   0   4  15     4697.16     4461.37     42.08 o 
   1   4  15        8.35       17.38      7.76 o 
   2   4  15     1932.64     1918.07     27.23 o 
   3   4  15       88.49       90.31      8.55 o 
   4   4  15      269.94      243.40     16.72 o 
   5   4  15        0.44        3.59      3.89 o 
   6   4  15      298.59      311.74     10.89 o 
   7   4  15      133.20      149.76      7.96 o 
   8   4  15        0.98        6.79      4.10 o 
   9   4  15      162.29      155.97      8.51 o 
 -10   5  15     2066.62     2109.41     34.33 o 
  -9   5  15      526.87      510.90     15.28 o 
  -8   5  15      432.71      420.06     17.88 o 
  -7   5  15      286.04      298.34     11.73 o 
  -6   5  15      215.47      234.67     10.63 o 
  -5   5  15      508.56      535.76     15.05 o 
  -4   5  15     1418.96     1422.43     38.88 o 
  -3   5  15      120.38      113.77      7.96 o 
  -2   5  15     1867.42     1864.58     30.22 o 
  -1   5  15       89.91       99.96     14.00 o 
   0   5  15      876.64      866.64     19.22 o 
   1   5  15     2116.64     2018.12     35.62 o 
   2   5  15      385.68      366.83     11.02 o 
   3   5  15      161.96      161.62      8.19 o 
   4   5  15     1069.86     1062.46     20.14 o 
   5   5  15     1096.43     1066.18     20.48 o 
   6   5  15     2769.97     2705.09     37.51 o 
   7   5  15     1694.39     1644.31     40.04 o 
   8   5  15      135.33      139.23      8.51 o 
  -8   6  15       54.20       57.21      7.08 o 
  -7   6  15      266.73      260.18     11.73 o 
  -6   6  15       68.49       76.57      7.29 o 
  -5   6  15      746.98      760.49     19.15 o 
  -4   6  15      579.09      557.71     22.55 o 
  -3   6  15      626.82      608.70     17.02 o 
  -2   6  15      684.88      677.84     17.81 o 
  -1   6  15      144.56      159.16      9.35 o 
   0   6  15       56.67       64.05      6.86 o 
   1   6  15       25.76       20.11      5.83 o 
   2   6  15     1102.41     1083.84     20.34 o 
   3   6  15      655.33      622.78     15.32 o 
   4   6  15       42.11       52.61      5.97 o 
   5   6  15      445.08      471.17     13.82 o 
   6   6  15     3146.99     3111.55     42.39 o 
  -4   7  15      251.06      275.39     12.29 o 
  -3   7  15      496.47      490.25     16.16 o 
  -2   7  15     1039.57     1039.43     23.56 o 
  -1   7  15      415.23      403.73     14.81 o 
   0   7  15      257.19      253.64     12.06 o 
   1   7  15       85.56       84.68     12.83 o 
   2   7  15     1451.52     1474.46     29.41 o 
 -12   0  16       97.19      122.07     11.66 o 
 -10   0  16     3230.40     3244.52     61.42 o 
  -8   0  16     5676.55     5780.73     92.52 o 
  -6   0  16     2585.71     2674.44     50.15 o 
  -4   0  16     4266.08     4263.64     47.82 o 
  -2   0  16     1709.37     1673.51     23.36 o 
   0   0  16     4776.15     4693.78     72.31 o 
   2   0  16      680.95      742.51     20.22 o 
   4   0  16     3376.37     3375.14     56.76 o 
   6   0  16     1364.02     1511.46     33.43 o 
   8   0  16     1002.25     1072.18     27.99 o 
  10   0  16      161.68      161.72     11.66 o 
 -13   1  16       14.07       17.44      5.75 o 
 -12   1  16        5.65        0.00      4.40 o 
 -11   1  16      307.31      335.81     13.22 o 
 -10   1  16        6.87        7.00      3.85 o 
  -9   1  16      219.06      215.40     23.71 o 
  -8   1  16      128.17      115.39     14.00 o 
  -7   1  16      498.44      531.46     10.75 o 
  -6   1  16       67.78       77.03      7.32 o 
  -5   1  16      158.43      167.94      7.70 o 
  -4   1  16      508.03      482.16     15.60 o 
  -3   1  16     1287.91     1241.79     15.98 o 
  -2   1  16      136.29      124.53      5.07 o 
  -1   1  16     3023.56     3058.95     30.06 o 
   0   1  16      228.44      228.12      6.42 o 
   1   1  16     2786.15     2807.07     28.26 o 
   2   1  16     1105.48     1111.56     21.38 o 
   3   1  16     1578.00     1543.85     23.07 o 
   4   1  16       14.97       17.78      4.28 o 
   5   1  16     2609.60     2653.31     47.82 o 
   6   1  16     2604.84     2612.95     34.09 o 
   7   1  16      370.97      385.82     11.26 o 
   8   1  16      736.37      746.97     16.21 o 
   9   1  16     1204.17     1341.59     23.09 o 
  10   1  16        4.10       11.66      4.40 o 
 -12   2  16      883.76      917.89     20.87 o 
 -11   2  16      725.74      716.17     24.88 o 
 -10   2  16      542.19      542.51     14.56 o 
  -9   2  16      526.30      517.04     19.44 o 
  -8   2  16       72.24       68.37      7.00 o 
  -7   2  16      115.01      125.15      7.41 o 
  -6   2  16     2337.95     2381.52     32.97 o 
  -5   2  16      199.23      215.43     18.66 o 
  -4   2  16      715.19      679.51     22.55 o 
  -3   2  16        2.84        1.56      2.37 o 
  -2   2  16      526.47      482.87      9.36 o 
  -1   2  16       39.72       38.83     11.90 o 
   0   2  16     1316.16     1322.60     16.84 o 
   1   2  16      434.97      441.53      9.22 o 
   2   2  16     8182.70     7986.37     67.12 o 
   3   2  16       43.40       44.98      4.04 o 
   4   2  16       23.77       29.42      4.10 o 
   5   2  16      705.69      684.20     19.05 o 
   6   2  16     1976.63     1962.20     28.57 o 
   7   2  16     1407.30     1439.99     23.62 o 
   8   2  16      230.79      217.50      9.06 o 
   9   2  16      210.56      211.39     19.83 o 
  10   2  16      161.84      197.86      9.35 o 
 -12   3  16        0.11        7.00      7.00 o 
 -11   3  16        9.54        7.78      6.22 o 
 -10   3  16       10.14       13.22      6.22 o 
  -9   3  16      263.14      268.14     10.71 o 
  -8   3  16        5.71        4.72      4.10 o 
  -7   3  16       18.75       26.01      4.65 o 
  -6   3  16      544.59      542.70     17.11 o 
  -5   3  16      375.92      369.46     17.88 o 
  -4   3  16     4908.60     4919.81     60.65 o 
  -3   3  16     1168.94     1152.61     21.16 o 
  -2   3  16      814.76      735.88     14.94 o 
  -1   3  16      871.00      834.15     13.15 o 
   0   3  16     3239.46     3137.53     31.88 o 
   1   3  16      130.32      143.63      6.05 o 
   2   3  16      948.29      949.51     14.59 o 
   3   3  16     3160.25     3170.59     49.37 o 
   4   3  16        1.97        1.56      3.30 o 
   5   3  16      153.03      143.22      7.41 o 
   6   3  16      191.63      204.73      8.51 o 
   7   3  16      548.93      545.00     13.95 o 
   8   3  16      424.27      406.85     12.06 o 
   9   3  16      255.81      272.32     10.71 o 
 -11   4  16       10.82       15.55      7.00 o 
 -10   4  16     2539.23     2590.01     38.76 o 
  -9   4  16       27.62       27.83      5.42 o 
  -8   4  16       22.94       23.02      5.20 o 
  -7   4  16       52.46       44.89      8.94 o 
  -6   4  16      260.78      269.33     10.95 o 
  -5   4  16     4837.46     5044.83     60.47 o 
  -4   4  16     1367.66     1424.24     24.97 o 
  -3   4  16     1291.97     1293.11     44.71 o 
  -2   4  16      169.61      149.92      8.51 o 
  -1   4  16      708.01      701.18     16.76 o 
   0   4  16     1162.82     1228.61     17.27 o 
   1   4  16     2690.08     2637.33     28.98 o 
   2   4  16      113.12      117.14      5.72 o 
   3   4  16      760.65      772.22     19.05 o 
   4   4  16       68.58       68.42      5.97 o 
   5   4  16      371.92      357.66     11.18 o 
   6   4  16      543.42      570.78     14.50 o 
   7   4  16       51.72       55.10     11.66 o 
   8   4  16       79.80       90.78      7.15 o 
  -9   5  16     1146.46     1207.27     24.67 o 
  -8   5  16      151.40      143.92      9.72 o 
  -7   5  16        2.62        6.05      4.86 o 
  -6   5  16     1127.34     1139.21     29.93 o 
  -5   5  16     1169.57     1153.81     23.32 o 
  -4   5  16      968.54      984.39     21.12 o 
  -3   5  16      387.36      360.22     16.33 o 
  -2   5  16        5.21        5.44      4.40 o 
  -1   5  16      389.71      363.11     12.61 o 
   0   5  16       77.75       92.86      7.41 o 
   1   5  16      898.86      926.43     15.21 o 
   2   5  16     1269.73     1285.57     18.87 o 
   3   5  16      126.84      139.06      7.84 o 
   4   5  16        3.69        2.23      4.10 o 
   5   5  16        9.57       11.75      5.05 o 
   6   5  16     1077.50     1032.70     30.32 o 
   7   5  16      483.44      485.54     14.26 o 
  -7   6  16      177.09      169.12      9.85 o 
  -6   6  16       11.72        0.27      5.05 o 
  -5   6  16       24.25       20.49      5.42 o 
  -4   6  16      540.41      539.58     16.16 o 
  -3   6  16       19.43       21.69      5.42 o 
  -2   6  16      835.39      812.08     20.02 o 
  -1   6  16      259.30      242.14     11.51 o 
   0   6  16       85.28       83.56      7.96 o 
   1   6  16      629.06      614.48     17.57 o 
   2   6  16       83.90       86.10      8.25 o 
   3   6  16      891.32      874.28     18.87 o 
   4   6  16     1798.30     1797.95     51.70 o 
 -11   0  17       22.60       49.76      8.55 o 
  -9   0  17     3480.38     3453.66     63.76 o 
  -7   0  17     1893.55     1970.19     41.21 o 
  -5   0  17      316.86      314.44      9.61 o 
  -3   0  17     3298.70     3394.20     40.13 o 
  -1   0  17     3312.31     3228.19     54.43 o 
   1   0  17     4030.42     3992.47     64.53 o 
   3   0  17      580.64      566.80     17.88 o 
   5   0  17     1976.76     1956.20     39.65 o 
   7   0  17     1002.85     1044.19     27.99 o 
   9   0  17     1294.97     1380.84     33.43 o 
 -12   1  17      910.63      974.63     21.71 o 
 -11   1  17     1500.53     1569.75     29.55 o 
 -10   1  17      266.86      278.76     11.00 o 
  -9   1  17       80.44       71.78      6.30 o 
  -8   1  17      837.00      878.19     18.14 o 
  -7   1  17       36.32       56.51      4.32 o 
  -6   1  17     6231.21     6508.44     70.64 o 
  -5   1  17     1565.21     1515.93     23.91 o 
  -4   1  17       90.81      104.94      6.78 o 
  -3   1  17        1.81       10.08      4.57 o 
  -2   1  17     1099.94     1107.47     15.25 o 
  -1   1  17       87.73      109.00      6.93 o 
   0   1  17     7955.30     7890.51     93.00 o 
   1   1  17      482.90      488.57      9.72 o 
   2   1  17      378.83      389.71     10.71 o 
   3   1  17     1079.37     1073.00     18.67 o 
   4   1  17      435.21      407.45     22.16 o 
   5   1  17     1033.71     1025.43     25.66 o 
   6   1  17     2690.57     2658.56     35.17 o 
   7   1  17     2086.93     2118.82     30.51 o 
   8   1  17      483.59      497.87     13.46 o 
   9   1  17       23.82       20.38      4.95 o 
 -12   2  17      260.46      247.25     15.55 o 
 -11   2  17     2837.18     2865.87     58.31 o 
 -10   2  17     2673.70     2748.47     55.20 o 
  -9   2  17        9.68        3.11      5.44 o 
  -8   2  17     1035.50     1083.95     38.10 o 
  -7   2  17     2584.30     2725.44     37.11 o 
  -6   2  17      159.82      166.56     12.44 o 
  -5   2  17     1221.06     1226.74     21.42 o 
  -4   2  17      435.14      479.26     26.05 o 
  -3   2  17     1848.48     1822.25     21.42 o 
  -2   2  17     1462.30     1352.33     17.55 o 
  -1   2  17      175.79      177.73      6.05 o 
   0   2  17       82.21       86.45      4.77 o 
   1   2  17       17.02       26.27      3.42 o 
   2   2  17     1762.46     1739.81     27.98 o 
   3   2  17     1269.09     1242.06     17.16 o 
   4   2  17      522.56      511.23     19.05 o 
   5   2  17       39.44       49.76      5.20 o 
   6   2  17     1831.29     1876.39     30.32 o 
   7   2  17      787.14      845.14     17.57 o 
   8   2  17      132.53      113.65      7.41 o 
   9   2  17       56.99       54.88      6.05 o 
 -11   3  17       17.36       22.55      7.78 o 
 -10   3  17        2.55        7.78      6.22 o 
  -9   3  17     1024.35     1081.70     37.32 o 
  -8   3  17       63.32       49.06      6.61 o 
  -7   3  17      367.90      367.60     12.29 o 
  -6   3  17     1706.70     1739.78     58.70 o 
  -5   3  17     3126.18     3171.60     42.03 o 
  -4   3  17      110.75      112.61      7.41 o 
  -3   3  17     2178.42     2203.75     42.37 o 
  -2   3  17       42.21       41.76      5.20 o 
  -1   3  17       77.61       65.09      4.44 o 
   0   3  17      609.14      605.06     11.54 o 
   1   3  17     3816.09     3793.13     37.29 o 
   2   3  17      662.79      630.97     11.87 o 
   3   3  17      272.75      259.05      7.87 o 
   4   3  17      333.91      360.23     15.94 o 
   5   3  17      155.46      142.71     12.83 o 
   6   3  17     1478.24     1459.59     24.12 o 
   7   3  17       24.28       24.55      4.95 o 
   8   3  17        1.31        0.78      5.83 o 
 -10   4  17      226.36      227.38     10.95 o 
  -9   4  17      879.73      851.76     19.77 o 
  -8   4  17      957.40      972.97     21.12 o 
  -7   4  17       20.24       25.20      5.42 o 
  -6   4  17     1145.51     1111.67     22.22 o 
  -5   4  17       39.04       40.48      5.97 o 
  -4   4  17     8245.66     8204.21     89.89 o 
  -3   4  17       70.70       69.14      7.39 o 
  -2   4  17     1376.54     1412.53     25.52 o 
  -1   4  17       80.22       88.23     14.00 o 
   0   4  17     2251.36     2199.22     26.83 o 
   1   4  17     2011.91     1996.95     24.33 o 
   2   4  17      863.85      877.66     14.75 o 
   3   4  17       10.53        7.96      3.53 o 
   4   4  17      557.59      549.64     31.10 o 
   5   4  17        1.09        2.72      3.85 o 
   6   4  17     1008.12     1019.81     24.49 o 
   7   4  17      449.66      479.72     13.95 o 
  -8   5  17      281.08      278.97     12.29 o 
  -7   5  17      232.53      221.08     10.95 o 
  -6   5  17      256.97      235.46     10.83 o 
  -5   5  17      264.60      276.70     11.73 o 
  -4   5  17     1185.61     1188.98     24.12 o 
  -3   5  17     2510.17     2458.80     38.49 o 
  -2   5  17      889.21      892.62     20.32 o 
  -1   5  17        0.01        8.92      7.00 o 
   0   5  17     3434.73     3297.07     45.88 o 
   1   5  17      426.58      435.61     14.26 o 
   2   5  17     1158.92     1171.62     17.96 o 
   3   5  17     1037.51     1044.51     24.11 o 
   4   5  17     1070.96     1114.62     21.46 o 
   5   5  17       91.24      110.19     23.33 o 
  -5   6  17      176.82      211.34     11.18 o 
  -4   6  17        8.30       13.63      5.20 o 
  -3   6  17       18.70       15.88      5.20 o 
  -2   6  17      233.36      250.94     12.06 o 
  -1   6  17      545.90      507.66     15.92 o 
   0   6  17      141.63      150.50      9.85 o 
   1   6  17      137.37      143.34      9.61 o 
   2   6  17      802.13      790.53     21.38 o 
 -10   0  18        0.99       -2.33      5.44 o 
  -8   0  18       76.19       73.09      8.55 o 
  -6   0  18     4138.91     4235.83     70.75 o 
  -4   0  18     1151.87     1183.36     27.99 o 
  -2   0  18      307.47      336.66     14.77 o 
   0   0  18    12727.86    12643.74    173.38 o 
   2   0  18     1191.15     1178.69     28.77 o 
   4   0  18      389.94      399.64     16.33 o 
   6   0  18      605.18      574.57     20.22 o 
   8   0  18      110.56      103.41      9.33 o 
 -11   1  18       97.18      129.88      8.80 o 
 -10   1  18      392.27      389.09     12.91 o 
  -9   1  18       57.72       76.20      9.33 o 
  -8   1  18      132.15      125.18     10.89 o 
  -7   1  18      655.72      667.10     21.77 o 
  -6   1  18     1265.11     1362.20     35.77 o 
  -5   1  18     3895.00     3958.74     47.83 o 
  -4   1  18      491.55      487.16     12.57 o 
  -3   1  18       52.67       49.22      3.99 o 
  -2   1  18     1112.69     1127.13     15.70 o 
  -1   1  18     3029.48     2971.87     30.36 o 
   0   1  18       15.22       41.53      4.65 o 
   1   1  18     4311.48     4268.16     49.18 o 
   2   1  18     1439.68     1429.35     22.52 o 
   3   1  18       65.38       76.82      5.50 o 
   4   1  18      112.36      113.53      7.78 o 
   5   1  18       47.15       46.70      5.50 o 
   6   1  18     2940.05     2907.74     38.47 o 
   7   1  18      379.96      400.86     18.27 o 
   8   1  18      203.52      216.32      9.35 o 
 -11   2  18     1267.46     1254.89     34.99 o 
 -10   2  18     1133.01     1145.26     32.66 o 
  -9   2  18     1133.92     1220.68     32.66 o 
  -8   2  18       33.72       38.88      7.78 o 
  -7   2  18      379.69      384.82     12.36 o 
  -6   2  18     6150.69     6503.75     77.36 o 
  -5   2  18      225.98      203.15      9.06 o 
  -4   2  18        4.78        5.50      3.54 o 
  -3   2  18      895.50      903.29     18.12 o 
  -2   2  18        9.51       11.91      4.46 o 
  -1   2  18      725.33      718.90     12.31 o 
   0   2  18      123.13      120.31      5.82 o 
   1   2  18      496.29      463.95      9.68 o 
   2   2  18        2.35        2.14      2.52 o 
   3   2  18      355.51      324.14     10.40 o 
   4   2  18       55.32       61.62     11.27 o 
   5   2  18      265.82      248.85      9.61 o 
   6   2  18      779.00      804.38     22.16 o 
   7   2  18     1115.80     1129.36     29.16 o 
   8   2  18       89.10       97.24      7.15 o 
 -10   3  18      643.77      722.30     25.66 o 
  -9   3  18        1.86        0.00      6.22 o 
  -8   3  18     1476.96     1509.73     57.54 o 
  -7   3  18      560.83      578.98     15.60 o 
  -6   3  18      180.93      184.68      9.52 o 
  -5   3  18     1231.38     1266.75     23.32 o 
  -4   3  18     2331.28     2397.27     34.88 o 
  -3   3  18       11.54       20.42      4.65 o 
  -2   3  18      326.90      343.26     16.72 o 
  -1   3  18     1962.38     1964.07     25.45 o 
   0   3  18       47.93       48.04      5.54 o 
   1   3  18      303.39      319.71      8.57 o 
   2   3  18     2108.29     2123.20     31.56 o 
   3   3  18       31.04       43.30      4.22 o 
   4   3  18     1360.11     1357.02     19.36 o 
   5   3  18      308.66      315.28     13.61 o 
   6   3  18        2.57        5.91      4.10 o 
   7   3  18      672.33      688.51     16.71 o 
  -8   4  18       13.25       19.98      5.42 o 
  -7   4  18      292.26      286.12     12.06 o 
  -6   4  18      433.49      451.55     19.05 o 
  -5   4  18     4349.60     4427.92     56.07 o 
  -4   4  18      289.83      273.87     14.77 o 
  -3   4  18     1920.47     1896.60     31.03 o 
  -2   4  18      388.95      375.38     16.33 o 
  -1   4  18       30.68       35.51      6.22 o 
   0   4  18     2430.56     2399.67     39.65 o 
   1   4  18      583.01      573.90     11.90 o 
   2   4  18       38.51       38.89      4.44 o 
   3   4  18     2560.40     2633.18     30.34 o 
   4   4  18      623.29      597.27     15.28 o 
   5   4  18     1104.43     1052.40     20.80 o 
   6   4  18        3.15       -0.31      4.67 o 
  -6   5  18      220.64      242.27     11.73 o 
  -5   5  18      158.33      168.69      9.85 o 
  -4   5  18      653.00      690.06     18.12 o 
  -3   5  18       15.87        9.45      5.20 o 
  -2   5  18     1264.35     1214.57     24.67 o 
  -1   5  18       76.41       98.18      7.96 o 
   0   5  18        8.59       12.05      5.50 o 
   1   5  18     1738.72     1766.25     31.32 o 
   2   5  18      583.37      590.36     12.80 o 
   3   5  18        3.35        0.84      3.53 o 
  -9   0  19       41.91       51.32      8.55 o 
  -3   0  19      232.85      236.36     13.22 o 
  -1   0  19     1956.98     1912.66     38.88 o 
   1   0  19     1913.79     1825.57     38.10 o 
   3   0  19     1893.97     1921.99     40.43 o 
   5   0  19       72.89       81.64      8.55 o 
   7   0  19      553.35      649.99     22.55 o 
 -10   1  19        2.78        7.00      6.22 o 
  -9   1  19      299.28      322.66     16.33 o 
  -8   1  19       19.22       25.66      7.00 o 
  -7   1  19     1330.59     1368.40     33.43 o 
  -6   1  19     1532.19     1634.41     26.37 o 
  -5   1  19       85.43      102.32     11.27 o 
  -4   1  19      523.07      537.65     14.38 o 
  -3   1  19       43.31       56.18      4.17 o 
  -2   1  19       42.52       66.87      5.75 o 
  -1   1  19        4.00       14.83      3.85 o 
   0   1  19     2361.90     2382.25     32.68 o 
   1   1  19       39.13       41.55      5.83 o 
   2   1  19        6.41       12.65      4.10 o 
   3   1  19      167.99      199.62      8.51 o 
   4   1  19        3.14       -0.78      4.67 o 
   5   1  19     2364.09     2434.53     34.07 o 
   6   1  19      204.32      215.29      9.06 o 
   7   1  19      148.31      152.41      8.25 o 
  -9   2  19      295.68      294.67     16.33 o 
  -8   2  19     1030.84     1065.96     30.32 o 
  -7   2  19      460.11      483.77     14.26 o 
  -6   2  19      451.63      506.98     14.26 o 
  -5   2  19     2155.25     2207.78     32.97 o 
  -4   2  19      392.54      376.70     11.81 o 
  -3   2  19       13.69       15.50      5.83 o 
  -2   2  19       45.48       55.36      5.17 o 
  -1   2  19      357.23      416.99      9.68 o 
   0   2  19      103.25      120.78      5.94 o 
   1   2  19      228.91      252.38      9.52 o 
   2   2  19      321.10      325.18     10.63 o 
   3   2  19        9.43        7.39      3.85 o 
   4   2  19      612.80      628.31     15.05 o 
   5   2  19      355.10      386.52     12.06 o 
   6   2  19      583.62      566.08     14.81 o 
   7   2  19       79.10       99.24      7.15 o 
  -8   3  19      446.80      467.34     16.72 o 
  -7   3  19       29.62       37.01      7.00 o 
  -6   3  19     1998.33     2095.05     38.88 o 
  -5   3  19      559.41      598.11     17.88 o 
  -4   3  19       88.96       85.06      6.86 o 
  -3   3  19      919.31      964.95     20.32 o 
  -2   3  19     3011.17     2951.71     40.67 o 
  -1   3  19        6.71        6.17      4.10 o 
   0   3  19      915.22      944.39     21.14 o 
   1   3  19       40.01       38.33      4.32 o 
   2   3  19       79.52       86.80      5.48 o 
   3   3  19      440.21      451.93     10.71 o 
   4   3  19      499.08      492.08     11.29 o 
   5   3  19        0.02        0.39      3.85 o 
   6   3  19      150.51      175.23     15.16 o 
  -7   4  19      831.78      934.56     21.12 o 
  -6   4  19      343.18      365.72     13.39 o 
  -5   4  19      471.31      508.75     15.60 o 
  -4   4  19     1311.35     1268.79     36.15 o 
  -3   4  19        7.17       -5.05      8.94 o 
  -2   4  19       24.83       24.24      7.00 o 
  -1   4  19      398.45      386.76     13.39 o 
   0   4  19       72.18       74.84      7.15 o 
   1   4  19     1835.62     1880.46     24.11 o 
   2   4  19     1010.61      973.69     16.23 o 
   3   4  19        0.16        5.95      3.66 o 
   4   4  19      928.05      929.27     16.20 o 
  -3   5  19      404.09      442.90     16.72 o 
  -2   5  19      376.85      375.66     14.01 o 
  -1   5  19     1156.72     1176.81     24.97 o 
   0   5  19      391.41      413.47     14.81 o 
  -4   0  20     1011.34     1027.86     27.99 o 
  -2   0  20      190.24      220.03     13.22 o 
   0   0  20     2784.12     2879.09     53.65 o 
   2   0  20      156.55      184.27     12.44 o 
   4   0  20      224.61      226.25     13.22 o 
   6   0  20       97.08       80.08      9.33 o 
  -8   1  20      573.48      622.78     22.55 o 
  -7   1  20      285.56      305.56     15.55 o 
  -6   1  20     3092.45     3225.08     59.87 o 
  -5   1  20     1197.63     1265.77     32.66 o 
  -4   1  20       10.27       20.22      7.00 o 
  -3   1  20       16.05       28.15      5.44 o 
  -2   1  20      743.57      760.64     16.47 o 
  -1   1  20        9.23        4.67      6.22 o 
   0   1  20      241.77      247.31     10.11 o 
   1   1  20      696.96      700.53     15.66 o 
   2   1  20       22.42       36.19      4.95 o 
   3   1  20     1424.51     1400.39     23.87 o 
   4   1  20      951.39      989.54     19.51 o 
   5   1  20        3.97        8.02      7.39 o 
  -8   2  20      190.94      216.15     14.77 o 
  -7   2  20     2342.12     2455.35     50.54 o 
  -6   2  20     1360.19     1392.56     24.97 o 
  -5   2  20      107.50      102.13      7.41 o 
  -4   2  20        5.40       10.15      4.65 o 
  -3   2  20      813.63      815.85     18.12 o 
  -2   2  20     1107.90     1149.66     21.67 o 
  -1   2  20      170.72      180.69      8.40 o 
   0   2  20       45.34       46.97      5.42 o 
   1   2  20       79.86       82.74     10.11 o 
   2   2  20       65.12       57.87      5.97 o 
   3   2  20       77.41       82.09      6.53 o 
   4   2  20       73.34       71.83      6.53 o 
   5   2  20      725.14      757.03     22.55 o 
  -6   3  20       26.30       32.01      5.97 o 
  -5   3  20      650.24      684.50     17.57 o 
  -4   3  20       94.01      118.44      8.19 o 
  -3   3  20      151.50      161.56     10.89 o 
  -2   3  20      192.91      195.15      9.61 o 
  -1   3  20     3159.32     3192.40     43.68 o 
   0   3  20      428.76      433.24     10.39 o 
   1   3  20      707.55      702.80     13.36 o 
   2   3  20      193.30      195.58      7.55 o 
   3   3  20      530.72      557.28     14.72 o 
   4   3  20     2713.14     2700.73     38.06 o 
  -4   4  20        3.18        1.78      4.65 o 
  -3   4  20      254.05      265.90     11.51 o 
  -2   4  20      158.14      131.09     10.89 o 
  -1   4  20        5.21        2.72      4.40 o 
   0   4  20        3.63        9.25      5.20 o 
   1   4  20        5.31        7.00      4.95 o 
  -3   0  21      868.21      948.55     27.21 o 
  -1   0  21     1642.03     1645.19     37.32 o 
   1   0  21      436.71      430.74     17.88 o 
   3   0  21     3265.94     3329.26     61.42 o 
  -5   1  21       47.52       66.87      9.33 o 
  -4   1  21      237.58      254.24     15.55 o 
  -3   1  21     2039.69     2105.48     45.87 o 
  -2   1  21      170.11      182.43      9.06 o 
  -1   1  21       14.26       25.39      5.20 o 
   0   1  21      319.30      341.77     11.26 o 
   1   1  21       48.01       55.13      5.97 o 
   2   1  21      509.48      525.11     14.01 o 
   3   1  21      495.88      499.35     14.01 o 
  -6   2  21      526.88      574.40     15.92 o 
  -5   2  21      457.96      479.69     14.50 o 
  -4   2  21      432.97      461.77     26.82 o 
  -3   2  21       24.95       46.65      8.55 o 
  -2   2  21      177.02      203.71     14.77 o 
  -1   2  21     1389.57     1462.84     24.90 o 
   0   2  21     1350.53     1364.43     23.80 o 
   1   2  21     1322.50     1363.74     24.12 o 
   2   2  21       87.85       76.45      6.53 o 
  -3   3  21      517.30      516.64     15.36 o 
  -2   3  21     1904.59     1955.39     61.03 o 
  -1   3  21       28.09       30.27      5.75 o 
   0   3  21      221.03      229.09     10.71 o 
  -2   0  22     2437.92     2502.00     50.54 o 
   0   0  22     1205.26     1212.90     31.88 o 
  -3   1  22     1405.63     1467.15     37.32 o 
  -2   1  22      176.14      196.52     16.33 o 
  -1   1  22      132.59      145.66      8.80 o 
                                                 
